# Supplementary material for: ABCD4 is associated with mammary gland development in mammals
Source: BMC Genomics. 2024 May 20;25:494. doi: 10.1186/s12864-024-10398-9 (PMC11103957; doi:10.1186/s12864-024-10398-9)
Supplement: Supplementary file 2 — Additional file 2: Table S1. The primer sequences used in this study. Table S2. Gene expression profile of HC11 cells overexpressing Abcd4. Table S3. Enrichment analysis of DEGs. [file 12864_2024_10398_MOESM2_ESM.xlsx]

## Sheet: Supplementary Table 1
Supplementary Table 1. The primer sequences used in this study
Names of primers	Sequence (5’-3’)	Primer usage
Abcd4(G)-F	CGGAATTCCTTGCATCCCGGGTCATGG	overexpression of candidate genes
Abcd4(G)-R	AAGGAAAAAAGCGGCCGCGCTTGCCTTCATTCCAGTTTG
Prox2(G)-F	CGGAATTCGGAGAGGCAGGACATGGAT
Prox2(G)-R	AAGGAAAAAAGCGGCCGCGCCATCATACTTGCCCTCA
Dlst(G)-F	CGGAATTCGCGATGCTGTCCCGGTCA
Dlst(G)-R	AAGGAAAAAAGCGGCCGCCGATAGGTAGGATGTGTGGCTTC
Abcd4(m)-F	TCAACTCCACCCTGAAGA	qRT-PCR for candidate gene
Abcd4(m)-R	CGGATTATCAATGTCGTCC
Prox2(m)-F	TTGCTTCCTCCTCAGTCTCG
Prox2(m)-R	TCTTAGCCTGGATGTGCTCG
Dlst(m)-F	TTCAGGGTTCGCTTCTTC
Dlst(m)-R	CAATCTCACACACCACTTCA
Gapdh（m）-F	GTTGTCTCCTGCGACTTCA
Gapdh（m）-R	TGGTCCAGGGTTTCTTACTC
Sry-F1	TGGGACTGGTGACAATTGTC	Sex identification of mice
Sry-R1	GAGTACAGGTGTGCAGCTCT
Sry-F2	CTGGGATGCAGGTGGAA
Sry-R2	CTTGCCTGTATGTGATGG
Cxcl5-F	GCTGCGTTGTGTTTGCTT	qRT-PCR for DEGs of RNA-seq
Cxcl5-R	CGTTCTTTCCACTGCGAGT
Igfbp3-F	CCAAGTTCCATCCACTCCA
Igfbp3-F	TGTCCTCCATTTCTCTGCG
Sorbs3-F	CAAACCCAGAGTCTCAATACCC
Sorbs3-R	ACAAACCAGCCATCGTCA
Prlr-F	CCTCCTCGGAACCTGACTTT
Prlr-R	CTCCCACTCATCTGCTTCTTC
Fgf7-F	AAACGAGGCAAAGTGAAAGG
Fgf7-R	TCCGCTGTGTGTCCATTTA
Acod1-F	AGCCCGTCATTCTTTCCA
Acod1-R	AGTGGTCCCGTCCTTTAGAG
Cd14-F	CCTTCTAAAGCGTGTGGACA
Cd14-R	TGCGGAGGTTCAAGATGTT
Tgfbr3-F	TTGCTCCTGACAGTATTGGC
Tgfbr3-R	GGACTTCCTCATCTCTCATCTCC
Birc3-F	AACCACACACCTTACAAGCAAG
Birc3-R	CTCGGTCCATACACACTTTACAC
Pik3cd-F	TGCGGTTTGGTCTCATCA
Pik3cd-R	CATCATCTCCTTGGTTTGGG
Ccl5-F	TGCTGCTTTGCCTACCTCT
Ccl5-R	CCACTTCTTCTCTGGGTTGG

## Sheet: Supplementary Table 2
Supplementary Table 2. Gene expression profile of HC11 cells overexpressing Abcd4
gene	baseMean	log2FoldChange	pvalue	padj
ENSMUSG00000002020	630.385	2.57778	0	0
ENSMUSG00000021240	139934	10.4089	0	0
ENSMUSG00000022025	7499.77	-1.1675	0	0
ENSMUSG00000026822	4148.02	4.92155	0	0
ENSMUSG00000029380	4905.66	2.27546	0	0
ENSMUSG00000012428	507.674	4.60098	1.56914e-293	4.34993e-290
ENSMUSG00000022816	1040.51	1.67128	1.60505e-292	3.81382e-289
ENSMUSG00000022126	442.589	4.26331	3.26999e-272	6.79871e-269
ENSMUSG00000029371	6024.64	4.12645	2.96448e-219	5.4787e-216
ENSMUSG00000029379	461.718	3.30537	1.18483e-185	1.97072e-182
ENSMUSG00000030029	1598.82	1.0547	7.40995e-181	1.12045e-177
ENSMUSG00000017002	1897.5	1.64785	5.38463e-172	7.46354e-169
ENSMUSG00000020826	199.08	3.66687	1.96396e-167	2.5128e-164
ENSMUSG00000071637	1539.22	1.8484	1.47591e-159	1.75349e-156
ENSMUSG00000025746	363.841	2.55604	2.94667e-157	3.26746e-154
ENSMUSG00000012350	346.445	2.19674	3.04502e-154	3.16548e-151
ENSMUSG00000038067	220.692	3.20637	7.88209e-153	7.71193e-150
ENSMUSG00000004040	4966.18	0.637566	2.63299e-152	2.43303e-149
ENSMUSG00000003617	6126.4	1.11485	1.21908e-141	1.06721e-138
ENSMUSG00000042677	448.16	1.71468	1.34921e-138	1.12207e-135
ENSMUSG00000044433	1959.82	-0.881321	5.37836e-137	4.25992e-134
ENSMUSG00000031024	949.321	1.17661	1.04902e-134	7.93108e-132
ENSMUSG00000031596	964.153	2.00605	5.47916e-128	3.96239e-125
ENSMUSG00000035385	168.204	2.63205	2.28955e-124	1.58675e-121
ENSMUSG00000006818	1982.1	0.841592	9.53498e-121	6.34381e-118
ENSMUSG00000090877	3675.44	1.13258	6.55605e-120	4.19411e-117
ENSMUSG00000033965	239.694	2.50098	3.04938e-118	1.87853e-115
ENSMUSG00000026249	3089.95	1.12325	1.19033e-114	7.07097e-112
ENSMUSG00000021591	535.475	1.3509	1.0477e-113	6.00911e-111
ENSMUSG00000066152	426.942	1.3646	2.9853e-110	1.65515e-107
ENSMUSG00000020427	2552.63	1.61295	4.92271e-108	2.64127e-105
ENSMUSG00000027399	131.352	4.54749	1.80867e-107	9.40111e-105
ENSMUSG00000032369	813.151	0.948265	7.53326e-103	3.79699e-100
ENSMUSG00000040447	3108.54	-0.796845	2.22645e-100	1.08919e-97
ENSMUSG00000024164	3994.2	2.18861	1.50142e-93	7.13518e-91
ENSMUSG00000053063	1250.9	-0.808804	1.2938e-92	5.97773e-90
ENSMUSG00000023030	1090	0.722204	3.02562e-92	1.36014e-89
ENSMUSG00000061527	14530.1	-0.930397	6.85247e-92	2.9994e-89
ENSMUSG00000027333	400.749	1.45795	2.0165e-88	8.60012e-86
ENSMUSG00000064246	169.741	2.44818	1.95788e-87	8.14134e-85
ENSMUSG00000021133	2110.96	0.643191	1.49661e-86	6.07148e-84
ENSMUSG00000026185	49061.3	0.625762	5.53815e-85	2.19324e-82
ENSMUSG00000035356	1672.94	1.25021	1.08761e-83	4.20703e-81
ENSMUSG00000029287	135.104	2.20432	2.3695e-83	8.95724e-81
ENSMUSG00000032420	5236.16	0.532268	1.22272e-82	4.51944e-80
ENSMUSG00000031278	2808.09	0.552169	2.14607e-82	7.75992e-80
ENSMUSG00000039831	628.737	0.898641	3.30528e-82	1.16972e-79
ENSMUSG00000035093	1951.55	0.863554	4.42904e-82	1.53476e-79
ENSMUSG00000024778	147.224	2.159	3.65077e-81	1.23925e-78
ENSMUSG00000034394	1439.19	1.19761	8.16068e-81	2.71473e-78
ENSMUSG00000035357	1139.28	0.739822	8.92812e-81	2.91179e-78
ENSMUSG00000020806	2349.38	0.698274	5.44176e-80	1.74063e-77
ENSMUSG00000051439	617.127	1.9123	3.88086e-79	1.21793e-76
ENSMUSG00000027995	496.244	1.00318	7.087e-78	2.18293e-75
ENSMUSG00000028163	4255.96	0.445091	2.7114e-77	8.19977e-75
ENSMUSG00000024066	1512.9	0.866191	4.5541e-77	1.33522e-74
ENSMUSG00000029377	1433.75	0.736922	4.57569e-77	1.33522e-74
ENSMUSG00000029063	4091.81	0.515135	2.74911e-76	7.88379e-74
ENSMUSG00000001768	1311.92	0.627623	2.67256e-74	7.53436e-72
ENSMUSG00000007682	709.928	1.05665	3.53164e-73	9.79029e-71
ENSMUSG00000017723	3030.57	1.09441	6.37355e-72	1.73789e-69
ENSMUSG00000025921	2866.84	0.680281	1.7849e-71	4.78843e-69
ENSMUSG00000024803	1208.31	0.871317	1.63515e-70	4.31706e-68
ENSMUSG00000026166	87.8191	3.06273	2.89443e-70	7.52234e-68
ENSMUSG00000074280	2497.39	0.793679	9.86838e-70	2.52524e-67
ENSMUSG00000040128	985.543	0.893098	2.81837e-69	7.10272e-67
ENSMUSG00000031558	107.129	2.55343	1.15828e-68	2.87548e-66
ENSMUSG00000028517	295.767	1.27907	4.93972e-68	1.20827e-65
ENSMUSG00000045414	3331	-0.668007	6.03061e-67	1.45373e-64
ENSMUSG00000048387	1582.58	-0.575692	8.90663e-67	2.11634e-64
ENSMUSG00000026879	2589.88	-0.526259	1.23601e-65	2.89556e-63
ENSMUSG00000030203	1669.95	0.659412	3.14618e-65	7.26812e-63
ENSMUSG00000026259	585.952	-1.0434	3.41546e-65	7.7821e-63
ENSMUSG00000032068	513.015	1.15086	4.38359e-64	9.85301e-62
ENSMUSG00000019846	596.622	1.08974	4.59417e-64	1.01886e-61
ENSMUSG00000022094	2271.38	0.558894	5.41369e-64	1.18481e-61
ENSMUSG00000028680	1126.22	0.83384	1.43888e-63	3.10818e-61
ENSMUSG00000027570	593.121	-0.91544	3.8535e-63	8.21735e-61
ENSMUSG00000036718	878.611	0.810425	2.76085e-62	5.81281e-60
ENSMUSG00000021477	3574.37	0.573551	5.90215e-62	1.22713e-59
ENSMUSG00000021365	1141.96	0.642457	2.44412e-61	5.0189e-59
ENSMUSG00000032501	1286.17	0.604362	2.63167e-60	5.33812e-58
ENSMUSG00000020400	772.222	0.779698	9.73338e-60	1.95054e-57
ENSMUSG00000025150	1734.1	0.785981	3.2518e-59	6.43895e-57
ENSMUSG00000043067	3550.92	0.474234	5.00295e-59	9.78989e-57
ENSMUSG00000058624	422.989	1.20026	8.36028e-59	1.61694e-56
ENSMUSG00000025492	1696.47	1.31204	1.10845e-58	2.11917e-56
ENSMUSG00000061397	918.824	-1.44983	1.15968e-58	2.19194e-56
ENSMUSG00000028943	837.081	-0.794908	1.2659e-58	2.36582e-56
ENSMUSG00000030759	3300.82	0.568298	4.78335e-58	8.84016e-56
ENSMUSG00000026470	1636.96	0.527203	5.393e-58	9.85734e-56
ENSMUSG00000021895	454.722	0.853851	1.33032e-56	2.40513e-54
ENSMUSG00000044162	70.7484	2.73612	2.25601e-56	4.03487e-54
ENSMUSG00000096035	288.615	1.23686	5.90294e-55	1.04451e-52
ENSMUSG00000032561	606.216	0.951488	2.165e-54	3.79058e-52
ENSMUSG00000029657	7903.18	0.527489	2.83507e-54	4.91205e-52
ENSMUSG00000040520	1784.62	0.505603	3.68631e-54	6.32106e-52
ENSMUSG00000021025	759.805	0.819899	2.79718e-53	4.7475e-51
ENSMUSG00000001552	8767.56	-0.420276	4.09358e-53	6.87763e-51
ENSMUSG00000019832	832.003	0.643782	2.14735e-52	3.57168e-50
ENSMUSG00000019779	491.654	0.826187	2.95859e-52	4.87231e-50
ENSMUSG00000022483	4352.05	-1.21953	6.98964e-52	1.13979e-49
ENSMUSG00000076431	3748.48	0.589953	1.35417e-51	2.1868e-49
ENSMUSG00000053113	1364.21	0.585407	2.78702e-51	4.45735e-49
ENSMUSG00000005958	1005.31	-0.546378	3.93911e-51	6.23992e-49
ENSMUSG00000031441	3559.08	0.583471	5.84864e-51	9.1774e-49
ENSMUSG00000020062	1381.59	0.694259	3.88688e-50	6.04209e-48
ENSMUSG00000028434	2022.14	-0.544004	1.14198e-48	1.75875e-46
ENSMUSG00000022995	2359.77	0.535007	7.4941e-48	1.14357e-45
ENSMUSG00000007655	1313.8	-0.570796	1.57315e-47	2.37875e-45
ENSMUSG00000053846	1250.32	0.592885	6.61736e-47	9.9159e-45
ENSMUSG00000032013	833.734	-0.582666	1.44863e-46	2.15134e-44
ENSMUSG00000041324	4213.92	0.676281	1.85654e-46	2.73273e-44
ENSMUSG00000027533	2230.43	0.779973	3.5189e-46	5.13419e-44
ENSMUSG00000019889	5092.65	0.36527	1.05906e-45	1.53177e-43
ENSMUSG00000063415	821.544	-1.03333	8.3926e-45	1.2034e-42
ENSMUSG00000041046	656.596	1.19151	9.65097e-45	1.372e-42
ENSMUSG00000075254	629.903	0.694083	1.06512e-43	1.50136e-41
ENSMUSG00000031930	16510.4	-0.56945	2.03425e-43	2.84333e-41
ENSMUSG00000005087	3340.97	0.332062	2.73244e-42	3.78739e-40
ENSMUSG00000079499	124.06	1.43722	3.48818e-42	4.79496e-40
ENSMUSG00000038591	275.678	-1.15182	4.54609e-42	6.19795e-40
ENSMUSG00000031740	287.668	1.06631	6.50942e-42	8.80253e-40
ENSMUSG00000036356	367.859	-0.972529	5.1514e-41	6.90994e-39
ENSMUSG00000045545	24549.8	-0.605391	5.31135e-41	7.0675e-39
ENSMUSG00000022899	45.407	3.57775	6.04524e-41	7.98019e-39
ENSMUSG00000053702	1339.65	-0.941978	1.30912e-40	1.71454e-38
ENSMUSG00000027207	479.985	0.858771	2.07116e-40	2.69137e-38
ENSMUSG00000053175	306.045	0.964976	3.3487e-40	4.31774e-38
ENSMUSG00000061718	298.634	-0.914777	6.0058e-40	7.68419e-38
ENSMUSG00000037185	1743.91	-0.542213	7.51057e-40	9.53613e-38
ENSMUSG00000018983	893.757	-0.786526	1.62348e-39	2.0457e-37
ENSMUSG00000040033	515.823	0.810293	1.87573e-39	2.3458e-37
ENSMUSG00000027375	894.109	-0.687174	2.47486e-39	3.07196e-37
ENSMUSG00000045502	41.8705	3.37777	3.93245e-39	4.84507e-37
ENSMUSG00000028599	334.747	0.821406	9.33632e-39	1.14185e-36
ENSMUSG00000015653	562.615	0.682562	1.03361e-38	1.25489e-36
ENSMUSG00000026535	396.981	0.831687	1.06376e-38	1.28214e-36
ENSMUSG00000032060	3421.93	-0.519491	3.71294e-38	4.44298e-36
ENSMUSG00000035513	46.162	2.82472	6.80445e-38	8.08417e-36
ENSMUSG00000026389	1540.09	-0.438288	5.4206e-37	6.39439e-35
ENSMUSG00000028525	671.606	0.606928	1.08765e-36	1.27401e-34
ENSMUSG00000041695	86.5042	2.68764	2.01571e-36	2.34456e-34
ENSMUSG00000023015	4933.32	-0.259296	2.06527e-36	2.38553e-34
ENSMUSG00000028557	2988.37	0.40692	5.61409e-36	6.43995e-34
ENSMUSG00000031239	5412.91	-0.61431	8.68167e-36	9.89057e-34
ENSMUSG00000045672	551.879	-1.17098	1.29835e-35	1.46908e-33
ENSMUSG00000035105	506.763	-0.80404	1.8572e-35	2.08722e-33
ENSMUSG00000028266	1079.58	0.633581	2.28173e-35	2.54711e-33
ENSMUSG00000022144	478.425	0.649129	5.36717e-35	5.95148e-33
ENSMUSG00000020601	379.555	1.00811	6.94448e-35	7.64951e-33
ENSMUSG00000028539	1391.38	-0.39104	9.23188e-35	1.01022e-32
ENSMUSG00000005360	1141.46	0.764052	1.01198e-34	1.10015e-32
ENSMUSG00000001288	4402.55	-0.33379	1.06576e-34	1.15109e-32
ENSMUSG00000017466	51032	-0.293185	1.16159e-34	1.24649e-32
ENSMUSG00000067006	4004.58	-0.428743	1.1966e-34	1.27584e-32
ENSMUSG00000028268	186.497	1.87888	1.00472e-33	1.06443e-31
ENSMUSG00000029810	268.576	1.58751	1.77558e-33	1.86919e-31
ENSMUSG00000044461	286.062	-0.920368	2.75678e-33	2.88387e-31
ENSMUSG00000024304	2917.66	-0.365108	3.40333e-33	3.53798e-31
ENSMUSG00000005973	1732.46	0.335296	3.68208e-33	3.80397e-31
ENSMUSG00000026981	161.238	1.15231	5.02122e-33	5.15543e-31
ENSMUSG00000027377	762.629	-0.532795	5.76105e-33	5.87875e-31
ENSMUSG00000004951	3727.28	0.884706	6.35529e-33	6.44559e-31
ENSMUSG00000031778	1644.29	0.59353	7.14372e-33	7.2013e-31
ENSMUSG00000036777	12089.8	-0.250484	7.6192e-33	7.63435e-31
ENSMUSG00000031647	133.891	1.32494	7.85454e-33	7.82302e-31
ENSMUSG00000057530	1549.88	0.407019	9.765e-33	9.66793e-31
ENSMUSG00000029311	97.5642	1.58248	1.69254e-32	1.6658e-30
ENSMUSG00000030607	1305.46	-0.847329	5.07332e-32	4.96379e-30
ENSMUSG00000068735	465.244	-0.65127	5.22113e-32	5.07854e-30
ENSMUSG00000045659	2664.15	-0.318307	5.26812e-32	5.09446e-30
ENSMUSG00000034613	325.781	0.805833	6.36684e-32	6.12137e-30
ENSMUSG00000043613	35.3708	3.90718	6.89815e-32	6.59408e-30
ENSMUSG00000022817	1641.43	0.426062	1.05317e-31	1.00099e-29
ENSMUSG00000032036	153.287	-1.40083	1.08641e-31	1.02672e-29
ENSMUSG00000068196	904.503	0.680847	1.52676e-31	1.43472e-29
ENSMUSG00000032047	3444.01	-0.382693	1.67769e-31	1.5677e-29
ENSMUSG00000061731	2906.76	0.452777	1.72026e-31	1.5985e-29
ENSMUSG00000053797	483.847	-0.57508	2.06736e-31	1.91035e-29
ENSMUSG00000028967	1363.79	0.70335	2.30447e-31	2.11769e-29
ENSMUSG00000002881	5030.78	0.328522	2.72849e-31	2.49357e-29
ENSMUSG00000045312	821.483	0.508609	2.75187e-31	2.50119e-29
ENSMUSG00000026749	521.409	0.573904	2.84954e-31	2.57589e-29
ENSMUSG00000034220	2632.2	-0.465732	2.888e-31	2.59655e-29
ENSMUSG00000041974	649.319	0.518827	4.03798e-31	3.61095e-29
ENSMUSG00000025813	108.147	-1.44615	6.46465e-31	5.75009e-29
ENSMUSG00000073489	208.612	1.07662	9.31246e-31	8.23905e-29
ENSMUSG00000052957	1542.95	-0.473148	1.34862e-30	1.18686e-28
ENSMUSG00000091243	2922.66	0.35204	2.20177e-30	1.92747e-28
ENSMUSG00000047894	478.976	-0.738175	2.49425e-30	2.17208e-28
ENSMUSG00000034459	232.832	1.9612	2.97313e-30	2.57563e-28
ENSMUSG00000008090	968.5	-0.49826	4.2693e-30	3.67934e-28
ENSMUSG00000070803	1450.94	-0.719409	4.96659e-30	4.25821e-28
ENSMUSG00000022090	194.414	-0.920189	5.09324e-30	4.3444e-28
ENSMUSG00000074364	4252.01	-0.367659	5.67343e-30	4.8146e-28
ENSMUSG00000034320	2010.28	-0.722703	6.57145e-30	5.54837e-28
ENSMUSG00000034488	552.373	-0.631617	7.49896e-30	6.29951e-28
ENSMUSG00000017561	1358.66	-0.398509	1.17751e-29	9.84196e-28
ENSMUSG00000004105	5836.07	-0.342522	2.23556e-29	1.8592e-27
ENSMUSG00000057948	2357.93	-0.324294	2.74313e-29	2.26997e-27
ENSMUSG00000039519	126.368	1.43163	3.38941e-29	2.79089e-27
ENSMUSG00000042659	576.387	0.717105	4.065e-29	3.3307e-27
ENSMUSG00000038807	262.727	1.08747	5.06973e-29	4.13357e-27
ENSMUSG00000003949	918.873	1.78958	8.17867e-29	6.63589e-27
ENSMUSG00000022895	3308.29	0.297536	9.77936e-29	7.89612e-27
ENSMUSG00000021509	299.749	-1.23242	1.24763e-28	1.0025e-26
ENSMUSG00000058427	93.0987	1.67125	1.28948e-28	1.03115e-26
ENSMUSG00000025407	274.902	-0.840988	1.31023e-28	1.04273e-26
ENSMUSG00000021728	3002.8	0.333678	1.32095e-28	1.04626e-26
ENSMUSG00000027966	8329.15	-0.587972	1.4029e-28	1.1059e-26
ENSMUSG00000033545	985.208	0.43151	4.3177e-28	3.37166e-26
ENSMUSG00000055447	1325.13	0.564635	4.31626e-28	3.37166e-26
ENSMUSG00000037887	1290.8	-0.384237	4.69069e-28	3.64581e-26
ENSMUSG00000058656	388.855	0.710257	5.09989e-28	3.94542e-26
ENSMUSG00000023150	3302.54	0.442816	9.48451e-28	7.30351e-26
ENSMUSG00000040659	2015.51	-0.426032	1.30455e-27	9.99936e-26
ENSMUSG00000002847	74.2835	1.64796	1.33816e-27	1.02099e-25
ENSMUSG00000021830	2875.19	0.324947	1.42705e-27	1.08384e-25
ENSMUSG00000030208	6373.27	-0.358346	1.86966e-27	1.41355e-25
ENSMUSG00000021725	411.099	0.691143	2.15579e-27	1.6225e-25
ENSMUSG00000034282	2191.13	-0.558402	2.19116e-27	1.64169e-25
ENSMUSG00000079186	155.356	1.21404	4.83404e-27	3.60558e-25
ENSMUSG00000027206	3365.43	0.304166	5.12898e-27	3.8085e-25
ENSMUSG00000064310	38.6836	-2.3038	5.49457e-27	4.06183e-25
ENSMUSG00000025059	815.888	0.491102	7.37122e-27	5.39008e-25
ENSMUSG00000028476	618.508	-0.652122	7.38855e-27	5.39008e-25
ENSMUSG00000070056	470.658	0.65775	7.34495e-27	5.39008e-25
ENSMUSG00000041449	145.276	1.43742	8.97116e-27	6.51604e-25
ENSMUSG00000055994	59.7972	1.76151	9.36747e-27	6.77431e-25
ENSMUSG00000003541	1201.12	0.921691	1.0955e-26	7.88806e-25
ENSMUSG00000024661	18869	0.453199	1.45968e-26	1.0465e-24
ENSMUSG00000027514	92.3298	2.51165	1.47484e-26	1.05283e-24
ENSMUSG00000072941	3073	0.632695	2.82262e-26	2.00635e-24
ENSMUSG00000039195	568.556	0.733997	3.73227e-26	2.64165e-24
ENSMUSG00000020538	5382.45	-0.467568	8.11448e-26	5.71899e-24
ENSMUSG00000036158	711.132	0.618048	8.97401e-26	6.29809e-24
ENSMUSG00000115422	171.858	-0.917368	1.80089e-25	1.25858e-23
ENSMUSG00000025225	1832.33	0.37496	1.92592e-25	1.34033e-23
ENSMUSG00000023341	59.7536	1.81694	2.20145e-25	1.5257e-23
ENSMUSG00000032231	8701.19	-0.39831	3.39713e-25	2.34458e-23
ENSMUSG00000032232	1120.98	0.665024	3.46524e-25	2.3719e-23
ENSMUSG00000091971	25.0753	3.69409	3.46105e-25	2.3719e-23
ENSMUSG00000047735	939.405	0.855075	3.82412e-25	2.60682e-23
ENSMUSG00000022146	1665.93	0.506929	3.88547e-25	2.63784e-23
ENSMUSG00000036752	5343.53	-0.268042	5.85389e-25	3.95804e-23
ENSMUSG00000022564	1903.31	0.297659	8.03085e-25	5.40798e-23
ENSMUSG00000023367	165.931	1.66792	1.05146e-24	7.05201e-23
ENSMUSG00000031626	11476.2	0.308091	1.10077e-24	7.35302e-23
ENSMUSG00000074480	480.422	0.611058	2.36652e-24	1.5745e-22
ENSMUSG00000050578	35.3447	2.71849	4.91009e-24	3.25376e-22
ENSMUSG00000027951	1168.22	0.516776	5.61081e-24	3.70336e-22
ENSMUSG00000027386	154.582	-0.884366	6.15267e-24	4.04495e-22
ENSMUSG00000046318	211.772	0.881516	8.19578e-24	5.36694e-22
ENSMUSG00000027376	1198.37	-0.378312	8.90476e-24	5.80835e-22
ENSMUSG00000031595	274.393	0.707174	1.96091e-23	1.27405e-21
ENSMUSG00000056501	1195.16	0.811024	2.27576e-23	1.47287e-21
ENSMUSG00000025064	1015.89	-0.394761	2.77101e-23	1.78644e-21
ENSMUSG00000023067	447.145	-0.580633	3.84521e-23	2.4694e-21
ENSMUSG00000003309	1211.84	-0.483695	4.01174e-23	2.56643e-21
ENSMUSG00000001517	3440.67	-0.251478	4.79079e-23	3.05307e-21
ENSMUSG00000056749	367.746	0.645024	6.44077e-23	4.08891e-21
ENSMUSG00000027833	3185.06	-0.305564	1.0977e-22	6.94222e-21
ENSMUSG00000034906	2257.91	-0.266271	1.20337e-22	7.58167e-21
ENSMUSG00000072620	28.7462	2.66271	1.68547e-22	1.0579e-20
ENSMUSG00000033365	2826.67	-0.293982	1.72585e-22	1.07918e-20
ENSMUSG00000020393	698.957	0.406999	2.01381e-22	1.25452e-20
ENSMUSG00000024308	1070.59	0.414582	2.59418e-22	1.61004e-20
ENSMUSG00000020782	2025.94	-0.356964	2.83209e-22	1.75116e-20
ENSMUSG00000054065	1707.77	-0.310741	3.90939e-22	2.40833e-20
ENSMUSG00000017639	1238.14	-0.433744	4.47008e-22	2.74357e-20
ENSMUSG00000018417	1574.31	0.355818	5.1663e-22	3.15923e-20
ENSMUSG00000031289	43.4648	1.97452	8.04968e-22	4.90441e-20
ENSMUSG00000031788	1738.65	-0.27181	8.12181e-22	4.93029e-20
ENSMUSG00000061878	1388.63	0.379793	8.9516e-22	5.41425e-20
ENSMUSG00000014599	481.921	0.655303	1.24309e-21	7.49144e-20
ENSMUSG00000032010	905.494	-0.498562	1.30927e-21	7.86174e-20
ENSMUSG00000023088	2779.42	0.331034	1.41955e-21	8.49329e-20
ENSMUSG00000031119	1461.67	0.342007	1.5288e-21	9.1142e-20
ENSMUSG00000069874	226.598	1.48599	1.67019e-21	9.92152e-20
ENSMUSG00000048826	1696.06	-0.409632	3.56276e-21	2.10888e-19
ENSMUSG00000032548	169.775	0.90685	3.67791e-21	2.16932e-19
ENSMUSG00000054717	6358.83	-0.267362	4.05789e-21	2.38498e-19
ENSMUSG00000030861	668.463	0.422041	4.18288e-21	2.44978e-19
ENSMUSG00000022906	1398.09	0.72945	4.30153e-21	2.51043e-19
ENSMUSG00000026413	6782.27	-0.277522	4.59687e-21	2.67342e-19
ENSMUSG00000035818	78.1992	2.55177	4.79801e-21	2.78067e-19
ENSMUSG00000040026	26.877	3.95165	5.00078e-21	2.88812e-19
ENSMUSG00000043822	408.825	-0.69565	5.31879e-21	3.06116e-19
ENSMUSG00000018171	2604.7	0.418848	6.35679e-21	3.64595e-19
ENSMUSG00000021831	2252.32	0.347722	6.6087e-21	3.7774e-19
ENSMUSG00000033880	1423.73	1.19277	6.85427e-21	3.90435e-19
ENSMUSG00000027330	2019.68	-0.254145	7.00651e-21	3.97745e-19
ENSMUSG00000053965	323.693	-0.622986	8.06739e-21	4.56411e-19
ENSMUSG00000041827	51.9476	2.07531	1.00445e-20	5.6634e-19
ENSMUSG00000021070	519.095	0.514896	1.12036e-20	6.2956e-19
ENSMUSG00000027555	715.378	0.46592	1.17182e-20	6.56256e-19
ENSMUSG00000040940	2782	-0.252899	1.20084e-20	6.68277e-19
ENSMUSG00000073568	20.9832	4.22784	1.20132e-20	6.68277e-19
ENSMUSG00000023942	2164.64	-0.294108	1.26282e-20	7.0015e-19
ENSMUSG00000026003	2390.52	0.356439	1.43242e-20	7.91541e-19
ENSMUSG00000029761	6873.49	0.267182	1.59513e-20	8.78538e-19
ENSMUSG00000033487	1909.07	0.45729	1.6561e-20	9.09104e-19
ENSMUSG00000025321	1322.82	-0.604421	1.77768e-20	9.72634e-19
ENSMUSG00000039191	903.994	0.400293	1.99772e-20	1.08945e-18
ENSMUSG00000025888	299.607	0.697521	2.18071e-20	1.18232e-18
ENSMUSG00000031391	303.415	-0.688394	2.18223e-20	1.18232e-18
ENSMUSG00000022514	1816.19	0.357522	2.53094e-20	1.36679e-18
ENSMUSG00000046179	1074.43	-0.356927	3.16027e-20	1.70112e-18
ENSMUSG00000025085	683.845	0.503597	3.49819e-20	1.87091e-18
ENSMUSG00000118012	275.4	-0.645464	3.49485e-20	1.87091e-18
ENSMUSG00000027580	1032.9	1.03534	3.86337e-20	2.0596e-18
ENSMUSG00000035172	916.612	-0.35292	4.9513e-20	2.63115e-18
ENSMUSG00000038301	667.832	0.460797	6.35751e-20	3.36766e-18
ENSMUSG00000032741	696.282	-0.433255	7.58955e-20	4.00752e-18
ENSMUSG00000037447	731.831	0.405975	7.72515e-20	4.06622e-18
ENSMUSG00000000693	950.216	-0.522355	9.11373e-20	4.78198e-18
ENSMUSG00000051022	140.619	0.975785	9.72044e-20	5.08428e-18
ENSMUSG00000028184	989.114	0.385992	1.02201e-19	5.32889e-18
ENSMUSG00000028671	371.017	-0.642564	1.1613e-19	6.0362e-18
ENSMUSG00000046798	1185.98	0.363329	1.20573e-19	6.24763e-18
ENSMUSG00000067212	344.178	0.922745	1.25188e-19	6.46661e-18
ENSMUSG00000003032	1220.6	-0.463651	1.38187e-19	7.11601e-18
ENSMUSG00000040734	1524.94	-0.363585	1.74526e-19	8.95956e-18
ENSMUSG00000082082	60.9854	1.50931	1.83049e-19	9.36815e-18
ENSMUSG00000040483	368.348	1.23455	1.98531e-19	1.01294e-17
ENSMUSG00000028063	7944.97	-0.337688	2.28258e-19	1.16104e-17
ENSMUSG00000040296	4155.56	0.526933	2.6613e-19	1.34956e-17
ENSMUSG00000030748	233.179	0.665744	2.85852e-19	1.44516e-17
ENSMUSG00000057409	377.158	0.80251	2.87997e-19	1.45159e-17
ENSMUSG00000062515	32.7519	2.19553	2.97341e-19	1.49416e-17
ENSMUSG00000035673	1574.55	0.31486	3.10835e-19	1.55727e-17
ENSMUSG00000028793	1397.49	0.333031	3.12205e-19	1.55943e-17
ENSMUSG00000029364	2059.21	-0.232849	3.67395e-19	1.8296e-17
ENSMUSG00000095918	99.2538	1.18002	3.7323e-19	1.85311e-17
ENSMUSG00000026773	305.623	0.661102	3.76025e-19	1.86144e-17
ENSMUSG00000002983	611.603	0.503621	4.29083e-19	2.11778e-17
ENSMUSG00000036856	135.928	-0.930248	4.55144e-19	2.23977e-17
ENSMUSG00000040430	307.754	0.562293	5.24937e-19	2.5756e-17
ENSMUSG00000027737	440.372	0.814881	5.34543e-19	2.61501e-17
ENSMUSG00000027715	6194.82	-0.266585	5.4089e-19	2.63831e-17
ENSMUSG00000035692	306.218	1.30619	5.78144e-19	2.81177e-17
ENSMUSG00000042812	373.121	0.597687	6.16071e-19	2.98749e-17
ENSMUSG00000031351	392.794	-0.685356	6.28781e-19	3.04027e-17
ENSMUSG00000042524	2052.74	-0.247719	6.81641e-19	3.2863e-17
ENSMUSG00000024079	1207.69	0.596703	1.02803e-18	4.94199e-17
ENSMUSG00000000751	3605.21	-0.216964	1.22914e-18	5.89173e-17
ENSMUSG00000026728	4849.38	-0.244652	1.27357e-18	6.08716e-17
ENSMUSG00000030123	436.635	0.691058	1.55024e-18	7.3883e-17
ENSMUSG00000033170	993.179	-0.358609	1.71723e-18	8.16076e-17
ENSMUSG00000021360	588.459	0.770116	1.78981e-18	8.48147e-17
ENSMUSG00000020227	84.8298	1.31288	1.86424e-18	8.78412e-17
ENSMUSG00000022510	904.936	0.394434	1.86246e-18	8.78412e-17
ENSMUSG00000115009	114.4	0.967576	1.99722e-18	9.38411e-17
ENSMUSG00000049723	33.0617	2.11153	2.02199e-18	9.47372e-17
ENSMUSG00000041417	845.94	0.531536	2.19501e-18	1.02555e-16
ENSMUSG00000021379	586.087	-0.688467	2.79454e-18	1.30201e-16
ENSMUSG00000026147	337.977	-0.595296	3.19469e-18	1.48428e-16
ENSMUSG00000004071	1027.79	-0.339776	3.49504e-18	1.6193e-16
ENSMUSG00000020010	43.1632	7.45223	3.76165e-18	1.73799e-16
ENSMUSG00000016664	4630.24	-0.254065	4.1101e-18	1.89372e-16
ENSMUSG00000025498	209.447	1.59479	4.85458e-18	2.23056e-16
ENSMUSG00000036402	2493.12	0.277447	5.33815e-18	2.44599e-16
ENSMUSG00000037921	141.578	1.5664	6.82515e-18	3.11876e-16
ENSMUSG00000061411	184.752	-0.935302	7.28856e-18	3.32139e-16
ENSMUSG00000032038	434.691	-0.520404	7.39592e-18	3.3611e-16
ENSMUSG00000025006	175.694	-0.870339	7.74619e-18	3.51069e-16
ENSMUSG00000039238	286.533	-0.697871	7.88203e-18	3.56172e-16
ENSMUSG00000052144	3011.03	0.231546	7.90161e-18	3.56172e-16
ENSMUSG00000028270	229.968	1.55132	9.13539e-18	4.10673e-16
ENSMUSG00000055407	1214.24	-0.346178	9.75591e-18	4.37386e-16
ENSMUSG00000045777	264.643	-0.823033	9.82324e-18	4.3922e-16
ENSMUSG00000028179	387.234	0.71681	1.03396e-17	4.61066e-16
ENSMUSG00000020167	3084.5	-0.283056	1.11944e-17	4.97851e-16
ENSMUSG00000098132	119.112	1.02726	1.15496e-17	5.12277e-16
ENSMUSG00000033060	746.606	-0.353164	1.20755e-17	5.34179e-16
ENSMUSG00000023330	286.44	0.586906	1.26135e-17	5.56498e-16
ENSMUSG00000062421	1573.58	-0.280998	1.45752e-17	6.41347e-16
ENSMUSG00000022636	1449.92	0.327755	1.5282e-17	6.70672e-16
ENSMUSG00000026896	479.161	0.626632	1.74959e-17	7.65813e-16
ENSMUSG00000049502	1367.55	0.661157	1.80084e-17	7.86177e-16
ENSMUSG00000039458	1855.12	-0.244663	1.90462e-17	8.29306e-16
ENSMUSG00000022965	745.553	0.372403	2.02636e-17	8.8001e-16
ENSMUSG00000062901	515.706	0.622178	2.16577e-17	9.38107e-16
ENSMUSG00000038127	2670.56	0.368137	2.84465e-17	1.22896e-15
ENSMUSG00000033256	331.597	-0.555229	2.92116e-17	1.25875e-15
ENSMUSG00000029082	53.7197	1.465	3.55346e-17	1.52725e-15
ENSMUSG00000041674	3629.45	-0.298445	3.94599e-17	1.69159e-15
ENSMUSG00000010461	946.128	-0.469027	4.09865e-17	1.75252e-15
ENSMUSG00000031749	2068.3	0.234436	4.56227e-17	1.94575e-15
ENSMUSG00000011884	2031.5	-0.369357	5.63701e-17	2.39796e-15
ENSMUSG00000028796	3216.7	0.232757	5.69805e-17	2.41775e-15
ENSMUSG00000075122	60.9624	1.20339	5.96986e-17	2.52663e-15
ENSMUSG00000032135	1086.2	-0.363563	6.04066e-17	2.54368e-15
ENSMUSG00000045620	171.138	-0.795025	6.04072e-17	2.54368e-15
ENSMUSG00000010080	1310.87	-0.318008	6.70344e-17	2.81561e-15
ENSMUSG00000030657	1473.4	-0.630009	6.75213e-17	2.82892e-15
ENSMUSG00000029859	928.82	-0.3167	7.08325e-17	2.96019e-15
ENSMUSG00000038248	333.785	-0.59695	8.84144e-17	3.68571e-15
ENSMUSG00000035671	1108.33	0.402781	9.88619e-17	4.11092e-15
ENSMUSG00000039747	532.99	0.426811	1.0063e-16	4.174e-15
ENSMUSG00000057143	279.062	0.783936	1.15514e-16	4.77947e-15
ENSMUSG00000022500	2196.99	0.299054	1.30182e-16	5.37298e-15
ENSMUSG00000037033	22.5639	2.32313	1.55366e-16	6.39653e-15
ENSMUSG00000064289	1002.66	0.38236	1.55882e-16	6.40193e-15
ENSMUSG00000050108	437.127	0.518435	1.89213e-16	7.75168e-15
ENSMUSG00000053886	302.221	-0.618177	1.96097e-16	8.01397e-15
ENSMUSG00000024846	280.121	-0.554632	2.01753e-16	8.22488e-15
ENSMUSG00000005672	430.042	0.791852	2.14117e-16	8.70761e-15
ENSMUSG00000024330	161.072	-1.24112	2.46998e-16	1.00203e-14
ENSMUSG00000019851	5616.07	-0.291308	2.50701e-16	1.01458e-14
ENSMUSG00000027208	40.0677	1.5328	2.63496e-16	1.06377e-14
ENSMUSG00000059901	286.806	-0.618327	2.79167e-16	1.12431e-14
ENSMUSG00000027832	100.923	0.986334	3.00569e-16	1.20758e-14
ENSMUSG00000024712	1102.58	0.343545	3.24517e-16	1.30065e-14
ENSMUSG00000022306	26.1659	2.11667	3.58557e-16	1.43363e-14
ENSMUSG00000049866	3174.42	-0.229925	3.7693e-16	1.50347e-14
ENSMUSG00000022091	81.5291	-1.03388	4.15605e-16	1.65377e-14
ENSMUSG00000032562	7434.43	-0.24398	4.35926e-16	1.73049e-14
ENSMUSG00000041782	4697.95	-0.243256	4.71023e-16	1.86536e-14
ENSMUSG00000020821	6455.31	-0.227601	5.666e-16	2.23854e-14
ENSMUSG00000037169	185.301	-0.680871	6.16283e-16	2.42906e-14
ENSMUSG00000054555	575.361	0.59531	6.76576e-16	2.6604e-14
ENSMUSG00000024899	201.086	-0.900464	7.46071e-16	2.92674e-14
ENSMUSG00000037681	544.81	-0.434718	7.8942e-16	3.08951e-14
ENSMUSG00000016382	2646.19	0.244246	8.18621e-16	3.19627e-14
ENSMUSG00000031246	2429.81	0.246402	8.43899e-16	3.28725e-14
ENSMUSG00000032846	326.924	0.482034	1.08789e-15	4.22335e-14
ENSMUSG00000069662	1322.63	0.361933	1.08929e-15	4.22335e-14
ENSMUSG00000022125	820.92	0.337264	1.1061e-15	4.27854e-14
ENSMUSG00000022864	732.199	0.380309	1.14387e-15	4.41437e-14
ENSMUSG00000078639	125.443	-1.18569	1.22731e-15	4.72543e-14
ENSMUSG00000051343	1634.61	0.292722	1.25551e-15	4.82285e-14
ENSMUSG00000015839	1974.24	0.237335	1.39954e-15	5.36373e-14
ENSMUSG00000004056	3346.27	-0.22125	1.41043e-15	5.39302e-14
ENSMUSG00000037031	89.5076	-1.00696	1.45598e-15	5.55442e-14
ENSMUSG00000040435	530.564	0.497162	1.76997e-15	6.73682e-14
ENSMUSG00000072082	1014.23	-0.315041	1.87841e-15	7.13325e-14
ENSMUSG00000096472	418.313	-0.540859	1.9071e-15	7.22571e-14
ENSMUSG00000021751	689.113	0.515446	2.07283e-15	7.83579e-14
ENSMUSG00000038879	1172.97	-0.284446	2.29259e-15	8.64687e-14
ENSMUSG00000000552	635.003	-0.444393	2.79554e-15	1.05199e-13
ENSMUSG00000024781	497.492	0.491814	3.10477e-15	1.16573e-13
ENSMUSG00000014303	877.111	-0.325758	3.3495e-15	1.25231e-13
ENSMUSG00000079197	717.954	0.389006	3.35043e-15	1.25231e-13
ENSMUSG00000037580	88.5813	1.20022	4.21644e-15	1.57247e-13
ENSMUSG00000038252	2326.16	-0.292493	4.80144e-15	1.78663e-13
ENSMUSG00000023951	1282.77	0.388923	4.93092e-15	1.83071e-13
ENSMUSG00000031776	4470.96	-0.254207	5.01676e-15	1.85844e-13
ENSMUSG00000058690	2035.28	0.347174	5.39494e-15	1.99409e-13
ENSMUSG00000032487	8096.2	0.74863	5.4689e-15	2.01695e-13
ENSMUSG00000034422	764.596	1.35397	5.83406e-15	2.14686e-13
ENSMUSG00000023947	301.244	0.527777	5.89809e-15	2.16563e-13
ENSMUSG00000056174	134.403	-0.766538	6.16902e-15	2.26012e-13
ENSMUSG00000079575	652.998	0.382944	6.89859e-15	2.52185e-13
ENSMUSG00000039982	262.928	0.630714	7.51962e-15	2.74285e-13
ENSMUSG00000024479	4760.45	-0.314798	8.88511e-15	3.23383e-13
ENSMUSG00000087259	493.165	-0.39505	9.73399e-15	3.53505e-13
ENSMUSG00000038507	872.291	0.631993	9.97341e-15	3.61411e-13
ENSMUSG00000027800	4518.48	0.322965	1.01036e-14	3.65335e-13
ENSMUSG00000029561	330.177	2.26301	1.03346e-14	3.72876e-13
ENSMUSG00000008601	1236.98	-0.490181	1.04454e-14	3.76058e-13
ENSMUSG00000021701	796.083	-0.346515	1.17179e-14	4.20958e-13
ENSMUSG00000005470	2761.95	-0.313268	1.17944e-14	4.22792e-13
ENSMUSG00000026380	201.329	-0.813821	1.32554e-14	4.74146e-13
ENSMUSG00000038943	2355.52	-0.24197	1.50812e-14	5.38296e-13
ENSMUSG00000006154	225.464	-0.628243	1.55738e-14	5.54686e-13
ENSMUSG00000057454	567.142	-0.434906	1.66757e-14	5.92666e-13
ENSMUSG00000004347	308.946	0.61914	1.8232e-14	6.46595e-13
ENSMUSG00000030659	523.957	0.404394	1.8728e-14	6.62772e-13
ENSMUSG00000000308	353.401	-0.6249	2.06667e-14	7.29829e-13
ENSMUSG00000042099	165.114	-0.798686	2.45105e-14	8.63736e-13
ENSMUSG00000041577	303.756	-0.595298	2.50668e-14	8.81472e-13
ENSMUSG00000022051	1383.91	0.326728	2.73601e-14	9.60086e-13
ENSMUSG00000050410	572.964	-0.387266	2.77112e-14	9.70358e-13
ENSMUSG00000033355	752.248	1.4084	2.82433e-14	9.86913e-13
ENSMUSG00000020696	401.976	0.435458	2.84497e-14	9.92042e-13
ENSMUSG00000027820	12805	-0.325372	2.92473e-14	1.01772e-12
ENSMUSG00000038615	7268.64	0.221811	3.03747e-14	1.05474e-12
ENSMUSG00000030739	2823.47	-0.416186	3.33285e-14	1.1549e-12
ENSMUSG00000022971	287.248	0.505393	3.55422e-14	1.22905e-12
ENSMUSG00000031785	268.126	-0.636995	3.72059e-14	1.28391e-12
ENSMUSG00000040289	289.374	0.514952	4.0486e-14	1.39421e-12
ENSMUSG00000037003	2736.06	-0.272946	4.15662e-14	1.42845e-12
ENSMUSG00000070348	2014.14	-0.445369	5.80964e-14	1.99241e-12
ENSMUSG00000040511	895.487	0.398767	6.4081e-14	2.19313e-12
ENSMUSG00000040264	177.413	1.33298	6.87676e-14	2.34869e-12
ENSMUSG00000032462	2752.76	-0.248205	7.0783e-14	2.41257e-12
ENSMUSG00000026880	604.835	0.521894	7.32024e-14	2.48993e-12
ENSMUSG00000010663	2773	0.180514	7.69457e-14	2.61191e-12
ENSMUSG00000026826	189.563	0.714028	8.08119e-14	2.73756e-12
ENSMUSG00000029840	7538.78	0.134869	8.11061e-14	2.74195e-12
ENSMUSG00000048126	157.578	-1.22059	8.39718e-14	2.83307e-12
ENSMUSG00000039934	118.623	0.768818	8.5327e-14	2.87296e-12
ENSMUSG00000063727	1465.65	-0.228672	8.58195e-14	2.88371e-12
ENSMUSG00000068335	818.254	-0.353938	9.12352e-14	3.05951e-12
ENSMUSG00000034227	327.737	-0.513279	9.8326e-14	3.29066e-12
ENSMUSG00000026888	998.786	0.361937	9.977e-14	3.33228e-12
ENSMUSG00000015354	204.185	-0.614031	1.15666e-13	3.85546e-12
ENSMUSG00000000058	2084.62	-0.271141	1.16754e-13	3.88394e-12
ENSMUSG00000054520	548.414	-0.581722	1.1971e-13	3.97433e-12
ENSMUSG00000002325	837.194	0.653794	1.2545e-13	4.1566e-12
ENSMUSG00000017774	6963.37	-0.22247	1.34425e-13	4.44513e-12
ENSMUSG00000030966	167.61	0.764496	1.66517e-13	5.49538e-12
ENSMUSG00000039450	204.555	0.627036	1.67001e-13	5.50044e-12
ENSMUSG00000005483	2265.5	0.262817	1.74023e-13	5.72041e-12
ENSMUSG00000032033	1945.4	-0.551375	1.75242e-13	5.74912e-12
ENSMUSG00000035042	34.9555	1.4976	1.83999e-13	6.02452e-12
ENSMUSG00000017737	14.6927	2.99772	1.92934e-13	6.30467e-12
ENSMUSG00000097636	103.197	0.896116	1.9721e-13	6.43176e-12
ENSMUSG00000056632	3828.55	-0.34521	1.98647e-13	6.46595e-12
ENSMUSG00000030156	13.4022	3.80053	2.01677e-13	6.55173e-12
ENSMUSG00000028212	793.717	-0.307731	2.223e-13	7.20762e-12
ENSMUSG00000048537	1015.07	-0.33541	2.31318e-13	7.48544e-12
ENSMUSG00000031642	1056.44	0.359836	2.65269e-13	8.5674e-12
ENSMUSG00000043088	1220.45	-0.264002	2.7332e-13	8.81034e-12
ENSMUSG00000036256	251.716	0.746695	2.83425e-13	9.11838e-12
ENSMUSG00000053024	333.62	0.511484	3.01577e-13	9.68366e-12
ENSMUSG00000007891	4980.17	-0.281224	3.09792e-13	9.92826e-12
ENSMUSG00000026385	3211.96	-0.281004	3.51939e-13	1.12573e-11
ENSMUSG00000027306	1505.93	-0.263453	3.77041e-13	1.20371e-11
ENSMUSG00000022425	24.6543	2.07104	3.88883e-13	1.23914e-11
ENSMUSG00000040253	192.082	1.3163	3.90176e-13	1.24088e-11
ENSMUSG00000019970	6587.13	0.677726	4.02459e-13	1.2775e-11
ENSMUSG00000010358	450.495	0.549938	4.0455e-13	1.28169e-11
ENSMUSG00000032218	1450	-0.260495	4.24937e-13	1.34372e-11
ENSMUSG00000032803	5763.93	-0.19107	4.42276e-13	1.3959e-11
ENSMUSG00000025402	449.313	-0.425433	4.68713e-13	1.47654e-11
ENSMUSG00000003948	247.328	0.719488	5.35842e-13	1.68481e-11
ENSMUSG00000032076	650.541	-0.365416	5.56921e-13	1.74779e-11
ENSMUSG00000045871	87.1612	-0.983509	5.9317e-13	1.85804e-11
ENSMUSG00000027660	1985.99	0.379899	6.32531e-13	1.97761e-11
ENSMUSG00000038351	769.576	-0.307404	6.61681e-13	2.06487e-11
ENSMUSG00000047420	251.702	-0.914146	7.31904e-13	2.27973e-11
ENSMUSG00000037148	1515.89	-0.297777	7.51772e-13	2.33724e-11
ENSMUSG00000039753	1277.74	0.285345	7.7099e-13	2.39252e-11
ENSMUSG00000020057	252.684	0.503495	7.72913e-13	2.39402e-11
ENSMUSG00000031897	480.982	0.556931	7.91036e-13	2.4456e-11
ENSMUSG00000031652	2235.82	0.209796	8.112e-13	2.50276e-11
ENSMUSG00000074457	940.729	-0.338113	8.12534e-13	2.50276e-11
ENSMUSG00000001542	1305.3	0.223757	8.23712e-13	2.5325e-11
ENSMUSG00000027763	8240.31	-0.211337	8.52938e-13	2.61751e-11
ENSMUSG00000045763	2658.06	0.358496	9.01301e-13	2.76084e-11
ENSMUSG00000036565	874.37	0.329799	9.17067e-13	2.80397e-11
ENSMUSG00000048616	142.978	-0.735784	9.87211e-13	3.0129e-11
ENSMUSG00000035131	7409.4	0.14824	1.11883e-12	3.40832e-11
ENSMUSG00000025185	2827.09	-0.453231	1.13757e-12	3.45276e-11
ENSMUSG00000031604	2780.72	0.238271	1.13676e-12	3.45276e-11
ENSMUSG00000032440	2497.41	0.203889	1.14714e-12	3.47549e-11
ENSMUSG00000022203	525.895	-0.405819	1.24045e-12	3.75134e-11
ENSMUSG00000051378	2176.81	-0.229887	1.2538e-12	3.78484e-11
ENSMUSG00000001786	987.433	-0.262279	1.30523e-12	3.93296e-11
ENSMUSG00000020032	1067.91	-0.326299	1.3605e-12	4.09209e-11
ENSMUSG00000026864	13266.3	0.201289	1.36678e-12	4.10355e-11
ENSMUSG00000017978	246.715	0.495491	1.41552e-12	4.24223e-11
ENSMUSG00000040746	446.838	-0.408423	1.43091e-12	4.28063e-11
ENSMUSG00000031627	822.875	0.27442	1.50198e-12	4.48518e-11
ENSMUSG00000026088	572.859	0.332819	1.65322e-12	4.92797e-11
ENSMUSG00000042834	890.509	-0.482008	1.67437e-12	4.98207e-11
ENSMUSG00000029298	66.4533	1.57637	1.73754e-12	5.16081e-11
ENSMUSG00000020547	3856.05	0.221043	1.80598e-12	5.35452e-11
ENSMUSG00000019891	550.336	-0.342128	2.11148e-12	6.24915e-11
ENSMUSG00000042331	1713.87	0.265362	2.21442e-12	6.54217e-11
ENSMUSG00000032000	59.8641	1.09006	2.3226e-12	6.84962e-11
ENSMUSG00000020897	2201.61	-0.240593	2.36787e-12	6.97076e-11
ENSMUSG00000032245	674.117	-0.433946	2.43115e-12	7.1444e-11
ENSMUSG00000022865	2773.66	0.24139	2.65362e-12	7.78442e-11
ENSMUSG00000032902	2157.34	0.224357	2.84314e-12	8.32569e-11
ENSMUSG00000018899	591.762	0.362554	2.94463e-12	8.60775e-11
ENSMUSG00000025912	581.336	-0.41609	3.3469e-12	9.7665e-11
ENSMUSG00000030660	2096.91	0.413358	3.38932e-12	9.87296e-11
ENSMUSG00000032340	6681.12	-0.26691	3.52492e-12	1.025e-10
ENSMUSG00000054519	251.828	0.509355	3.54559e-12	1.02921e-10
ENSMUSG00000006932	9397.33	-0.137507	3.83092e-12	1.1101e-10
ENSMUSG00000055373	1079.62	0.624768	3.84219e-12	1.11143e-10
ENSMUSG00000050730	1794.72	0.278759	4.31715e-12	1.24665e-10
ENSMUSG00000020902	79.3147	0.866089	4.69522e-12	1.35348e-10
ENSMUSG00000034723	886.508	0.355287	4.92797e-12	1.41811e-10
ENSMUSG00000039031	296.531	-0.471547	5.40741e-12	1.55339e-10
ENSMUSG00000027074	36.4557	1.70063	5.62959e-12	1.61443e-10
ENSMUSG00000037946	64.4413	1.07981	5.73154e-12	1.64084e-10
ENSMUSG00000035778	708.88	0.292351	5.81562e-12	1.66205e-10
ENSMUSG00000074476	541.439	-0.357659	5.88649e-12	1.67942e-10
ENSMUSG00000037138	108.81	-0.767108	5.91596e-12	1.68493e-10
ENSMUSG00000029804	826.697	-0.323567	6.05763e-12	1.72234e-10
ENSMUSG00000042700	1641.57	0.252868	6.26843e-12	1.77923e-10
ENSMUSG00000050565	2527.86	0.175248	6.29647e-12	1.78414e-10
ENSMUSG00000014956	6737.07	0.158163	6.87588e-12	1.94501e-10
ENSMUSG00000057719	220.72	-0.538106	6.99941e-12	1.97659e-10
ENSMUSG00000051910	602.895	-0.65299	7.36385e-12	2.07598e-10
ENSMUSG00000019831	328.915	0.46131	8.01675e-12	2.25622e-10
ENSMUSG00000061666	767.586	0.367864	8.61549e-12	2.42063e-10
ENSMUSG00000021583	981.301	0.341113	9.58791e-12	2.6893e-10
ENSMUSG00000019880	15.0692	2.30789	1.00959e-11	2.82703e-10
ENSMUSG00000026683	1023.67	-0.250868	1.0415e-11	2.91146e-10
ENSMUSG00000021485	221.073	-0.56961	1.04558e-11	2.91796e-10
ENSMUSG00000074578	668.717	0.349085	1.06754e-11	2.97428e-10
ENSMUSG00000015290	1216.33	-0.249818	1.14139e-11	3.17469e-10
ENSMUSG00000025083	593.341	-0.447401	1.20209e-11	3.33795e-10
ENSMUSG00000001156	244.481	0.491639	1.21197e-11	3.35978e-10
ENSMUSG00000029409	12.8795	3.60234	1.2319e-11	3.40935e-10
ENSMUSG00000017057	1247.75	0.226418	1.24313e-11	3.43471e-10
ENSMUSG00000021466	1230.29	-0.453774	1.31691e-11	3.62053e-10
ENSMUSG00000046807	261.759	-0.59982	1.31502e-11	3.62053e-10
ENSMUSG00000069135	656.084	0.363064	1.31671e-11	3.62053e-10
ENSMUSG00000024424	894.735	0.272103	1.42162e-11	3.90195e-10
ENSMUSG00000030693	157.975	-0.648328	1.49885e-11	4.10714e-10
ENSMUSG00000039323	60.7295	-1.07852	1.5478e-11	4.23429e-10
ENSMUSG00000022377	897.748	0.286963	1.62325e-11	4.43343e-10
ENSMUSG00000027971	14.9732	2.2988	1.73454e-11	4.7296e-10
ENSMUSG00000020474	787.789	0.338436	1.74007e-11	4.73693e-10
ENSMUSG00000039396	943.516	-0.320646	1.74455e-11	4.74135e-10
ENSMUSG00000043445	898.762	-0.287103	1.79257e-11	4.86391e-10
ENSMUSG00000018340	5707.61	-0.195532	1.92646e-11	5.21869e-10
ENSMUSG00000042272	1229.95	0.306952	1.93351e-11	5.22928e-10
ENSMUSG00000052534	2975.65	0.292646	2.01226e-11	5.43344e-10
ENSMUSG00000039959	909.009	0.347721	2.12132e-11	5.71862e-10
ENSMUSG00000023505	928.071	-0.307118	2.15823e-11	5.79955e-10
ENSMUSG00000030849	814.049	-0.371611	2.15831e-11	5.79955e-10
ENSMUSG00000023055	299.289	0.436354	2.20777e-11	5.92287e-10
ENSMUSG00000039936	52.9524	1.06248	2.27219e-11	6.0859e-10
ENSMUSG00000025555	2101.48	0.224202	2.2833e-11	6.10582e-10
ENSMUSG00000064325	50.4595	1.16813	2.50136e-11	6.6782e-10
ENSMUSG00000026068	326.999	0.58841	2.50599e-11	6.67982e-10
ENSMUSG00000047547	2297.74	-0.261284	2.7122e-11	7.21791e-10
ENSMUSG00000025612	757.465	0.28232	2.72502e-11	7.24045e-10
ENSMUSG00000019806	1094.71	0.305545	3.02281e-11	8.01888e-10
ENSMUSG00000052776	325.849	1.01373	3.1856e-11	8.43727e-10
ENSMUSG00000032661	23.7429	1.91659	3.20976e-11	8.48774e-10
ENSMUSG00000024480	1084.48	0.396005	3.3356e-11	8.80651e-10
ENSMUSG00000060459	28.4132	2.50493	3.43798e-11	9.06244e-10
ENSMUSG00000035373	11.6266	2.79069	3.62772e-11	9.54745e-10
ENSMUSG00000031217	694.299	-0.327572	3.68803e-11	9.69085e-10
ENSMUSG00000034235	902.676	0.317642	3.96165e-11	1.03934e-09
ENSMUSG00000000983	221.063	0.602666	4.1002e-11	1.07399e-09
ENSMUSG00000026222	18.6554	2.28366	4.11374e-11	1.07585e-09
ENSMUSG00000035493	212.283	-0.759409	4.175e-11	1.09015e-09
ENSMUSG00000024754	801.357	0.352843	4.30314e-11	1.12185e-09
ENSMUSG00000039515	4509.29	-0.198946	5.0386e-11	1.31153e-09
ENSMUSG00000026819	677.125	0.308471	5.23196e-11	1.35974e-09
ENSMUSG00000027861	84.9781	-0.803249	5.62219e-11	1.45888e-09
ENSMUSG00000046879	301.251	0.748027	5.66912e-11	1.46876e-09
ENSMUSG00000022186	6983.21	-0.176258	5.68582e-11	1.4708e-09
ENSMUSG00000042364	2506.71	0.26761	5.69472e-11	1.47081e-09
ENSMUSG00000028698	658.097	0.297555	5.81063e-11	1.49842e-09
ENSMUSG00000028669	810.213	-0.317855	6.29339e-11	1.6204e-09
ENSMUSG00000004698	61.1365	1.05734	6.37014e-11	1.63763e-09
ENSMUSG00000027654	712.622	-0.283101	6.42799e-11	1.64995e-09
ENSMUSG00000020866	58.6205	1.0284	6.4995e-11	1.66573e-09
ENSMUSG00000022010	5002.01	-0.353826	6.5964e-11	1.68797e-09
ENSMUSG00000061353	547.061	0.462617	6.74969e-11	1.72454e-09
ENSMUSG00000029605	80.3001	1.02308	6.95001e-11	1.773e-09
ENSMUSG00000028961	2601.05	0.223501	7.00551e-11	1.78442e-09
ENSMUSG00000039428	705.451	0.278772	7.29803e-11	1.85609e-09
ENSMUSG00000110218	281.297	-0.429465	7.49671e-11	1.90371e-09
ENSMUSG00000039005	710.286	0.349514	7.67104e-11	1.94439e-09
ENSMUSG00000040543	381.373	-0.519979	7.68029e-11	1.94439e-09
ENSMUSG00000004207	7629.99	-0.124461	7.74679e-11	1.95824e-09
ENSMUSG00000002227	605.146	0.366811	7.82632e-11	1.97534e-09
ENSMUSG00000039457	1255.28	-0.382953	8.12833e-11	2.04846e-09
ENSMUSG00000006398	1915.17	-0.267433	8.3006e-11	2.08871e-09
ENSMUSG00000046761	2666.95	-0.180447	8.67814e-11	2.18042e-09
ENSMUSG00000029366	1683.17	-0.198433	9.59785e-11	2.40786e-09
ENSMUSG00000017830	63.6209	0.939866	9.82089e-11	2.4601e-09
ENSMUSG00000026688	247.939	-0.522817	9.89043e-11	2.47207e-09
ENSMUSG00000067780	195.316	-0.557521	9.89838e-11	2.47207e-09
ENSMUSG00000030602	882.393	-0.296847	1.03036e-10	2.56942e-09
ENSMUSG00000034926	1214.28	0.336059	1.03819e-10	2.58507e-09
ENSMUSG00000037313	2610.15	-0.216897	1.07235e-10	2.66614e-09
ENSMUSG00000027496	2018.11	-0.235423	1.10466e-10	2.74237e-09
ENSMUSG00000037544	1195.2	-0.218673	1.11023e-10	2.75209e-09
ENSMUSG00000051950	751.923	0.300666	1.12103e-10	2.77471e-09
ENSMUSG00000039196	56.4433	3.58968	1.26362e-10	3.123e-09
ENSMUSG00000030047	103.471	-0.68837	1.2741e-10	3.14423e-09
ENSMUSG00000038524	720.652	0.299277	1.28583e-10	3.16847e-09
ENSMUSG00000019947	969.337	0.413694	1.32129e-10	3.25103e-09
ENSMUSG00000006800	2868.85	-0.168815	1.34e-10	3.29221e-09
ENSMUSG00000017861	1388.25	-0.211032	1.38685e-10	3.40228e-09
ENSMUSG00000096210	2070.01	-0.254185	1.43445e-10	3.51387e-09
ENSMUSG00000063406	1581.82	0.212047	1.51699e-10	3.71061e-09
ENSMUSG00000067297	12.1189	2.52316	1.5289e-10	3.73425e-09
ENSMUSG00000001663	47.4431	1.39697	1.63586e-10	3.98963e-09
ENSMUSG00000020473	1300.88	0.249765	1.68212e-10	4.09643e-09
ENSMUSG00000030095	1908.9	-0.219478	1.7481e-10	4.25089e-09
ENSMUSG00000038020	249.414	-0.558383	1.8938e-10	4.59847e-09
ENSMUSG00000045917	869.01	0.295623	1.89982e-10	4.60638e-09
ENSMUSG00000015850	582.218	-0.351341	2.15211e-10	5.21049e-09
ENSMUSG00000074170	414.249	-0.380187	2.29073e-10	5.53805e-09
ENSMUSG00000041483	812.894	0.307663	2.34907e-10	5.67083e-09
ENSMUSG00000020743	1459.33	-0.195736	2.35464e-10	5.67604e-09
ENSMUSG00000046718	1432.5	0.94698	2.40092e-10	5.77923e-09
ENSMUSG00000048489	258.651	0.558099	2.51028e-10	6.03374e-09
ENSMUSG00000020272	2227.87	-0.260955	2.68103e-10	6.43486e-09
ENSMUSG00000063382	4327.28	-0.245231	2.73994e-10	6.56678e-09
ENSMUSG00000022780	35.3444	-1.2917	2.83439e-10	6.78337e-09
ENSMUSG00000022034	1001.73	-0.286615	2.89726e-10	6.92388e-09
ENSMUSG00000003051	201.872	0.509164	3.1319e-10	7.4585e-09
ENSMUSG00000025504	1115.25	-0.280677	3.13017e-10	7.4585e-09
ENSMUSG00000029304	27930.5	0.333456	3.13443e-10	7.4585e-09
ENSMUSG00000041075	3660.67	-0.208375	3.17009e-10	7.53259e-09
ENSMUSG00000026482	122.506	0.624797	3.17671e-10	7.53756e-09
ENSMUSG00000062488	35.176	1.77036	3.19849e-10	7.57842e-09
ENSMUSG00000030663	2300.52	-0.188093	3.2099e-10	7.59464e-09
ENSMUSG00000003352	985.3	0.264204	3.42805e-10	8.08776e-09
ENSMUSG00000078606	13.9636	2.35069	3.4257e-10	8.08776e-09
ENSMUSG00000049112	1519.3	0.632224	3.43609e-10	8.09525e-09
ENSMUSG00000026872	271.349	0.57173	3.62064e-10	8.51799e-09
ENSMUSG00000019850	501.126	0.323563	3.69672e-10	8.68469e-09
ENSMUSG00000022724	854.887	0.271227	3.72084e-10	8.72902e-09
ENSMUSG00000027122	1589.24	0.180761	3.83068e-10	8.97403e-09
ENSMUSG00000040451	691.184	-0.299192	3.89238e-10	9.10576e-09
ENSMUSG00000020185	1098.35	-0.309556	4.09733e-10	9.57176e-09
ENSMUSG00000021127	7253.22	0.191155	4.16093e-10	9.69309e-09
ENSMUSG00000071757	750.559	0.264623	4.15581e-10	9.69309e-09
ENSMUSG00000038539	2293.5	-0.262292	4.17333e-10	9.70839e-09
ENSMUSG00000091549	171.418	0.596099	4.41057e-10	1.0246e-08
ENSMUSG00000020917	4626.3	0.141394	4.58e-10	1.06141e-08
ENSMUSG00000047881	1327.74	-0.248643	4.58179e-10	1.06141e-08
ENSMUSG00000031555	1895.92	0.220709	4.67754e-10	1.08208e-08
ENSMUSG00000037235	455.219	0.351991	4.69967e-10	1.08569e-08
ENSMUSG00000022367	424.139	0.374922	4.84152e-10	1.11674e-08
ENSMUSG00000054855	125.831	0.642457	4.84753e-10	1.11674e-08
ENSMUSG00000006403	53.2872	1.15997	4.89345e-10	1.12477e-08
ENSMUSG00000032279	5400.62	-0.148018	4.89588e-10	1.12477e-08
ENSMUSG00000042349	248.53	0.505187	5.01709e-10	1.15102e-08
ENSMUSG00000021662	390.034	-0.430728	5.04602e-10	1.15607e-08
ENSMUSG00000030127	2701.45	-0.186063	5.1861e-10	1.18653e-08
ENSMUSG00000041361	349.737	-0.425771	5.34668e-10	1.22158e-08
ENSMUSG00000044674	1504.43	-0.224423	5.4665e-10	1.24725e-08
ENSMUSG00000022385	1128.37	-0.227802	5.98949e-10	1.3647e-08
ENSMUSG00000027078	170.907	0.902947	6.03134e-10	1.37236e-08
ENSMUSG00000028838	571.234	-0.2981	6.26689e-10	1.424e-08
ENSMUSG00000026069	2043.9	0.391228	6.76396e-10	1.53486e-08
ENSMUSG00000057346	428.961	1.23318	7.03119e-10	1.59332e-08
ENSMUSG00000028037	182.973	2.08806	7.20231e-10	1.62988e-08
ENSMUSG00000054863	40.7589	-1.14295	7.42133e-10	1.67716e-08
ENSMUSG00000060131	48.1411	1.04884	7.53236e-10	1.69994e-08
ENSMUSG00000029723	2100.14	-0.198538	7.75695e-10	1.74711e-08
ENSMUSG00000037972	256.098	0.44378	7.76237e-10	1.74711e-08
ENSMUSG00000029578	2577.59	0.169296	7.95333e-10	1.78767e-08
ENSMUSG00000020034	114.081	0.639953	8.92681e-10	2.00377e-08
ENSMUSG00000024892	803.731	-0.493603	8.98586e-10	2.01312e-08
ENSMUSG00000028786	695.995	-0.299047	8.99263e-10	2.01312e-08
ENSMUSG00000007872	913.747	0.395165	9.01237e-10	2.01482e-08
ENSMUSG00000022089	1238.02	-0.271276	9.18275e-10	2.05016e-08
ENSMUSG00000022283	42348.3	0.168433	9.57188e-10	2.13417e-08
ENSMUSG00000022894	1115.49	0.427231	9.87037e-10	2.19484e-08
ENSMUSG00000025265	905.004	-0.315161	9.86438e-10	2.19484e-08
ENSMUSG00000073678	363.11	-0.461807	1.02558e-09	2.27749e-08
ENSMUSG00000038991	2968.47	0.177103	1.0623e-09	2.3559e-08
ENSMUSG00000021242	777.554	0.29154	1.09402e-09	2.42301e-08
ENSMUSG00000042460	1164.94	0.275059	1.09802e-09	2.42864e-08
ENSMUSG00000061540	15.2321	2.69253	1.11105e-09	2.45419e-08
ENSMUSG00000026796	6708.4	-0.179322	1.11781e-09	2.46584e-08
ENSMUSG00000051316	225.773	-0.472121	1.14015e-09	2.51181e-08
ENSMUSG00000018166	1063.49	-0.274028	1.14229e-09	2.51319e-08
ENSMUSG00000026090	26.1488	-1.46697	1.15654e-09	2.53782e-08
ENSMUSG00000029822	3838.35	0.158329	1.15514e-09	2.53782e-08
ENSMUSG00000031737	735.595	-0.266271	1.21249e-09	2.65708e-08
ENSMUSG00000097754	133.814	0.698481	1.22951e-09	2.69085e-08
ENSMUSG00000029560	1198.58	-0.225597	1.23641e-09	2.7024e-08
ENSMUSG00000038816	874.151	-0.256006	1.24048e-09	2.70773e-08
ENSMUSG00000026628	863.034	0.235141	1.2791e-09	2.78838e-08
ENSMUSG00000026970	2066.03	0.202748	1.31914e-09	2.8719e-08
ENSMUSG00000027469	4474.55	-0.140947	1.3331e-09	2.89849e-08
ENSMUSG00000033350	338.593	0.390819	1.40398e-09	3.04861e-08
ENSMUSG00000041135	365.214	0.392959	1.42153e-09	3.08269e-08
ENSMUSG00000079014	26.3832	1.57982	1.51786e-09	3.28732e-08
ENSMUSG00000006356	539.416	-0.410646	1.52232e-09	3.29268e-08
ENSMUSG00000112808	1374.7	-0.249747	1.58873e-09	3.43187e-08
ENSMUSG00000047686	4978.1	-0.46781	1.60232e-09	3.45672e-08
ENSMUSG00000032508	365.662	0.356371	1.61152e-09	3.47208e-08
ENSMUSG00000036817	3562.18	-0.169061	1.64278e-09	3.53485e-08
ENSMUSG00000033767	429.205	0.31622	1.69832e-09	3.64963e-08
ENSMUSG00000003779	1719.61	-0.168976	1.73857e-09	3.73131e-08
ENSMUSG00000040648	1436.63	0.212255	1.75623e-09	3.76434e-08
ENSMUSG00000066861	107.09	1.04808	1.83036e-09	3.9182e-08
ENSMUSG00000030207	405.157	-0.356844	1.84522e-09	3.94492e-08
ENSMUSG00000001774	1928.18	0.226904	1.9608e-09	4.18665e-08
ENSMUSG00000031951	463.35	-0.341128	1.96368e-09	4.18743e-08
ENSMUSG00000054293	726.302	-0.284977	1.96723e-09	4.18962e-08
ENSMUSG00000020785	283.271	-0.411804	1.99235e-09	4.2377e-08
ENSMUSG00000038446	1058.44	0.209846	2.15278e-09	4.57308e-08
ENSMUSG00000034586	2132.15	-0.191979	2.18499e-09	4.62967e-08
ENSMUSG00000038618	387.356	-0.400557	2.18232e-09	4.62967e-08
ENSMUSG00000063268	490.023	0.513348	2.26598e-09	4.79517e-08
ENSMUSG00000035504	271.404	0.846417	2.27772e-09	4.81388e-08
ENSMUSG00000032652	240.365	0.41476	2.2964e-09	4.8472e-08
ENSMUSG00000063531	411.765	-0.42239	2.36043e-09	4.97604e-08
ENSMUSG00000040339	967.556	0.263368	2.54127e-09	5.35049e-08
ENSMUSG00000014158	4323.32	-0.164409	2.58637e-09	5.43858e-08
ENSMUSG00000020439	2130.51	-0.227113	2.75296e-09	5.78156e-08
ENSMUSG00000023909	288.078	-0.540295	2.79406e-09	5.86047e-08
ENSMUSG00000031709	1217.02	0.310048	2.92285e-09	6.12289e-08
ENSMUSG00000033417	1856.7	0.198854	2.97871e-09	6.23206e-08
ENSMUSG00000092130	13.1651	2.58357	3.20139e-09	6.68953e-08
ENSMUSG00000031146	2432.38	-0.253005	3.26777e-09	6.81967e-08
ENSMUSG00000031819	1404.98	-0.183322	3.32396e-09	6.92825e-08
ENSMUSG00000055799	496.444	-0.30644	3.51666e-09	7.32072e-08
ENSMUSG00000008348	5685.64	0.325852	3.52618e-09	7.33137e-08
ENSMUSG00000060860	2351.89	-0.258472	3.86807e-09	8.03217e-08
ENSMUSG00000039405	228.984	-0.467051	3.88758e-09	8.06261e-08
ENSMUSG00000057561	2733.64	0.16224	3.92132e-09	8.12246e-08
ENSMUSG00000095419	90.9753	0.720505	4.49412e-09	9.29735e-08
ENSMUSG00000032883	1887.85	-0.182676	4.56768e-09	9.43778e-08
ENSMUSG00000059401	293.57	-0.432007	4.57556e-09	9.44234e-08
ENSMUSG00000028082	2523.27	0.1901	4.58779e-09	9.45585e-08
ENSMUSG00000063286	219.873	0.824928	4.75491e-09	9.78817e-08
ENSMUSG00000064215	1268.69	0.328054	4.79911e-09	9.86694e-08
ENSMUSG00000029798	217.937	0.618477	5.07822e-09	1.04279e-07
ENSMUSG00000075296	18.8083	-1.82405	5.14875e-09	1.05597e-07
ENSMUSG00000030107	149.101	1.33354	5.18607e-09	1.06231e-07
ENSMUSG00000026393	1440.99	0.226316	5.36881e-09	1.09839e-07
ENSMUSG00000034382	743.845	-0.360873	5.51417e-09	1.12675e-07
ENSMUSG00000024331	548.143	-0.321065	5.54335e-09	1.13132e-07
ENSMUSG00000031639	2397.79	0.240762	5.72956e-09	1.16789e-07
ENSMUSG00000021097	2344.51	-0.376319	6.11258e-09	1.24444e-07
ENSMUSG00000031298	944.635	-0.375749	6.29815e-09	1.28065e-07
ENSMUSG00000079029	84.6828	0.769266	6.36e-09	1.29165e-07
ENSMUSG00000045975	699.383	-0.35597	6.41354e-09	1.30093e-07
ENSMUSG00000028527	247.404	0.421194	6.9211e-09	1.40047e-07
ENSMUSG00000039910	2612.77	0.35129	6.91912e-09	1.40047e-07
ENSMUSG00000031974	1338.59	-0.195106	7.05531e-09	1.42589e-07
ENSMUSG00000037366	808.929	0.276357	7.41109e-09	1.49598e-07
ENSMUSG00000032120	708.598	-0.286011	7.42948e-09	1.49787e-07
ENSMUSG00000019960	1245.09	0.226347	7.56226e-09	1.5228e-07
ENSMUSG00000041164	3327.88	-0.182498	7.61083e-09	1.53073e-07
ENSMUSG00000004789	3036.29	0.139614	7.68801e-09	1.54438e-07
ENSMUSG00000035407	172.875	-0.62177	7.74215e-09	1.55338e-07
ENSMUSG00000034312	2140.2	-0.213053	7.85463e-09	1.57405e-07
ENSMUSG00000022216	844.626	0.3594	7.872e-09	1.57563e-07
ENSMUSG00000032649	19.3091	-1.94654	7.92362e-09	1.58406e-07
ENSMUSG00000068246	206.186	1.49379	8.05443e-09	1.60828e-07
ENSMUSG00000069114	240.923	0.432762	8.21701e-09	1.63877e-07
ENSMUSG00000076432	3784.22	-0.149083	8.35927e-09	1.66515e-07
ENSMUSG00000040152	18509.5	-0.284693	8.6232e-09	1.71567e-07
ENSMUSG00000034659	2451.11	-0.247834	8.66182e-09	1.72129e-07
ENSMUSG00000022841	4751.05	-0.151435	8.83865e-09	1.75434e-07
ENSMUSG00000040675	2394.33	-0.185681	9.1527e-09	1.8145e-07
ENSMUSG00000025584	55.5117	-0.945789	9.22259e-09	1.82618e-07
ENSMUSG00000028776	1095.31	-0.248862	9.27579e-09	1.83453e-07
ENSMUSG00000040613	162.71	0.541759	9.53058e-09	1.88269e-07
ENSMUSG00000041347	35.2116	1.17754	9.67036e-09	1.90803e-07
ENSMUSG00000024975	222.237	0.473785	9.82144e-09	1.93555e-07
ENSMUSG00000015766	890.185	-0.252384	9.83781e-09	1.93648e-07
ENSMUSG00000021222	941.098	-0.223688	1.03565e-08	2.03377e-07
ENSMUSG00000031520	96.9147	0.71957	1.03531e-08	2.03377e-07
ENSMUSG00000028115	44.9784	-1.01493	1.03712e-08	2.03425e-07
ENSMUSG00000029570	889.744	-0.307851	1.09532e-08	2.14365e-07
ENSMUSG00000052593	1117.16	0.219386	1.09548e-08	2.14365e-07
ENSMUSG00000047759	31.1882	1.18182	1.12044e-08	2.18992e-07
ENSMUSG00000054452	4615.57	-0.257399	1.12799e-08	2.2021e-07
ENSMUSG00000028175	845.118	-0.221777	1.14763e-08	2.2378e-07
ENSMUSG00000026875	80.4582	0.745462	1.19625e-08	2.32989e-07
ENSMUSG00000026984	4.73432	5.20897	1.2038e-08	2.34184e-07
ENSMUSG00000031530	783.449	0.24443	1.21082e-08	2.35276e-07
ENSMUSG00000040653	136.602	-0.654472	1.26867e-08	2.46229e-07
ENSMUSG00000031963	107.971	0.709412	1.29209e-08	2.50482e-07
ENSMUSG00000034781	2517.07	-0.194813	1.33233e-08	2.57982e-07
ENSMUSG00000040728	4308	-0.158848	1.33434e-08	2.58071e-07
ENSMUSG00000015652	62.9625	0.835082	1.34025e-08	2.58912e-07
ENSMUSG00000030867	2224.03	-0.232466	1.35601e-08	2.61654e-07
ENSMUSG00000045868	8.18812	3.17538	1.38424e-08	2.66791e-07
ENSMUSG00000044042	641.875	-0.408249	1.39948e-08	2.69415e-07
ENSMUSG00000040857	2025.17	-0.209647	1.44997e-08	2.78814e-07
ENSMUSG00000052837	2726.44	0.31501	1.45168e-08	2.7882e-07
ENSMUSG00000037692	1057.28	-0.296826	1.46931e-08	2.81881e-07
ENSMUSG00000022661	3429.76	0.252082	1.51815e-08	2.90915e-07
ENSMUSG00000049516	858.059	0.236345	1.63598e-08	3.13132e-07
ENSMUSG00000034159	40.3755	-1.22254	1.63827e-08	3.13211e-07
ENSMUSG00000020883	473.992	0.322474	1.67849e-08	3.20532e-07
ENSMUSG00000021306	630.96	0.248497	1.71969e-08	3.28024e-07
ENSMUSG00000028988	933.212	-0.252981	1.72925e-08	3.29469e-07
ENSMUSG00000047139	14891.6	-0.169584	1.74767e-08	3.32597e-07
ENSMUSG00000026479	1649.88	-0.191339	1.76131e-08	3.34811e-07
ENSMUSG00000030122	2222.1	-0.32149	1.78135e-08	3.38233e-07
ENSMUSG00000039239	159.058	0.540326	1.82348e-08	3.45837e-07
ENSMUSG00000031924	6691.28	0.120938	1.84919e-08	3.50314e-07
ENSMUSG00000037541	529.932	-0.440257	1.87235e-08	3.54297e-07
ENSMUSG00000029710	2905.05	-0.225406	1.88145e-08	3.55615e-07
ENSMUSG00000039361	4258.59	0.18238	1.93171e-08	3.64701e-07
ENSMUSG00000041548	3387.73	-0.165096	2.00484e-08	3.78079e-07
ENSMUSG00000029718	460.337	-0.367494	2.13125e-08	4.01462e-07
ENSMUSG00000032092	497.102	-0.292717	2.26206e-08	4.2562e-07
ENSMUSG00000022898	1426.53	-0.17126	2.26666e-08	4.26004e-07
ENSMUSG00000003813	2167.6	-0.160149	2.3347e-08	4.38296e-07
ENSMUSG00000015605	967.025	-0.230187	2.36194e-08	4.42911e-07
ENSMUSG00000022791	3381.91	-0.172674	2.40068e-08	4.49668e-07
ENSMUSG00000029868	130.355	0.597949	2.48046e-08	4.64088e-07
ENSMUSG00000005410	5356.78	-0.19891	2.49914e-08	4.67058e-07
ENSMUSG00000029571	1802.5	0.298831	2.54472e-08	4.75044e-07
ENSMUSG00000055053	4940.04	-0.221361	2.55572e-08	4.76562e-07
ENSMUSG00000029394	1358.88	-0.238359	2.72754e-08	5.08031e-07
ENSMUSG00000040479	2828.43	-0.194956	2.78905e-08	5.18907e-07
ENSMUSG00000051344	169.251	0.608705	2.79541e-08	5.19509e-07
ENSMUSG00000022246	1742.24	0.209396	2.85731e-08	5.30421e-07
ENSMUSG00000025383	27.8054	1.26467	2.94902e-08	5.46835e-07
ENSMUSG00000030747	159.31	0.763408	3.01429e-08	5.58316e-07
ENSMUSG00000039942	500.214	0.309229	3.18664e-08	5.89582e-07
ENSMUSG00000052713	453.327	0.316546	3.35722e-08	6.20452e-07
ENSMUSG00000054793	251.366	-0.384801	3.37796e-08	6.23591e-07
ENSMUSG00000022322	1315.38	-0.200638	3.50472e-08	6.46275e-07
ENSMUSG00000021453	288.46	-0.698596	3.58417e-08	6.60193e-07
ENSMUSG00000025647	1088.18	0.280745	3.70396e-08	6.81505e-07
ENSMUSG00000005686	109.745	0.777833	3.72241e-08	6.84143e-07
ENSMUSG00000001424	4285.68	0.126747	3.85298e-08	7.07359e-07
ENSMUSG00000085208	2916.2	-0.129601	3.93431e-08	7.21492e-07
ENSMUSG00000001119	6475.09	-0.256732	3.96132e-08	7.25646e-07
ENSMUSG00000021125	27.0927	1.29288	4.16156e-08	7.61487e-07
ENSMUSG00000025154	820.169	-0.231149	4.27145e-08	7.80737e-07
ENSMUSG00000034187	2135.36	-0.168561	4.3058e-08	7.86151e-07
ENSMUSG00000056394	2167.4	-0.19657	4.35702e-08	7.9463e-07
ENSMUSG00000025986	707.352	-0.277969	4.37338e-08	7.96741e-07
ENSMUSG00000003746	304.263	0.467636	4.41457e-08	8.03364e-07
ENSMUSG00000002068	931.895	-0.308853	4.4378e-08	8.06709e-07
ENSMUSG00000002249	692.488	-0.244294	4.52048e-08	8.20842e-07
ENSMUSG00000052056	400.119	0.325684	4.67579e-08	8.48117e-07
ENSMUSG00000027111	1253.22	-0.247299	4.76916e-08	8.64112e-07
ENSMUSG00000021760	927.719	-0.216601	4.79606e-08	8.67394e-07
ENSMUSG00000047945	1093.44	0.329389	4.7977e-08	8.67394e-07
ENSMUSG00000048251	50.0349	-0.944706	4.80646e-08	8.68033e-07
ENSMUSG00000001420	350.373	-0.335656	4.97453e-08	8.97412e-07
ENSMUSG00000021996	2116.64	0.202311	5.09191e-08	9.17592e-07
ENSMUSG00000035585	938.732	-0.247141	5.10744e-08	9.19395e-07
ENSMUSG00000026946	339.645	0.442763	5.1964e-08	9.34397e-07
ENSMUSG00000040473	8.52562	2.812	5.23935e-08	9.41102e-07
ENSMUSG00000036390	162.958	0.588992	5.36636e-08	9.62876e-07
ENSMUSG00000097124	74.069	1.01406	5.38724e-08	9.65581e-07
ENSMUSG00000019256	307.895	0.350558	5.40436e-08	9.66665e-07
ENSMUSG00000048216	43.1717	0.903283	5.40491e-08	9.66665e-07
ENSMUSG00000021703	2390.4	-0.274487	5.51173e-08	9.84712e-07
ENSMUSG00000055805	168.605	-0.588256	5.58137e-08	9.96083e-07
ENSMUSG00000029672	828.141	0.259462	5.7178e-08	1.01934e-06
ENSMUSG00000084128	1120.26	-0.229677	6.03292e-08	1.07436e-06
ENSMUSG00000023022	2814.26	0.147611	6.11789e-08	1.08833e-06
ENSMUSG00000029370	66.0186	0.782255	6.28471e-08	1.11681e-06
ENSMUSG00000032402	830.57	0.234845	6.34296e-08	1.12591e-06
ENSMUSG00000079553	492.619	-0.327064	6.34943e-08	1.12591e-06
ENSMUSG00000052135	393.853	-0.507149	6.47004e-08	1.14607e-06
ENSMUSG00000066979	2850.94	-0.168366	6.5105e-08	1.15201e-06
ENSMUSG00000040254	13642.5	-0.295162	6.75444e-08	1.19391e-06
ENSMUSG00000005481	2899.38	-0.172553	7.44413e-08	1.3125e-06
ENSMUSG00000032261	826.22	0.207068	7.44189e-08	1.3125e-06
ENSMUSG00000039070	26.86	-1.20316	7.44907e-08	1.3125e-06
ENSMUSG00000022952	967.037	0.255962	7.64524e-08	1.34564e-06
ENSMUSG00000038765	533.135	-0.343933	8.07698e-08	1.42013e-06
ENSMUSG00000005803	63.1136	1.12514	8.28029e-08	1.45434e-06
ENSMUSG00000030142	8.11971	2.86047	8.36871e-08	1.46832e-06
ENSMUSG00000024713	43.8776	0.881996	8.69061e-08	1.52319e-06
ENSMUSG00000020739	5935.1	-0.125848	9.01748e-08	1.57882e-06
ENSMUSG00000032285	272.513	0.375069	9.15377e-08	1.60099e-06
ENSMUSG00000034248	1586.66	0.380109	9.33344e-08	1.63071e-06
ENSMUSG00000027641	1632.48	-0.182672	9.43312e-08	1.64639e-06
ENSMUSG00000035158	104.842	0.601051	9.52469e-08	1.66063e-06
ENSMUSG00000066894	664.864	-0.233436	9.64057e-08	1.67908e-06
ENSMUSG00000020455	676.158	0.316548	9.71007e-08	1.68941e-06
ENSMUSG00000029344	1007	0.237766	1.01369e-07	1.76183e-06
ENSMUSG00000027808	2685.54	0.163434	1.02342e-07	1.77688e-06
ENSMUSG00000032712	1812.88	0.324995	1.06674e-07	1.85017e-06
ENSMUSG00000037712	1629.6	-0.187028	1.08381e-07	1.87782e-06
ENSMUSG00000019731	3398.06	-0.125052	1.11179e-07	1.92428e-06
ENSMUSG00000052151	2570.69	-0.213901	1.13213e-07	1.95745e-06
ENSMUSG00000025481	193.24	0.410338	1.13434e-07	1.95923e-06
ENSMUSG00000058258	598.72	0.311813	1.14018e-07	1.96728e-06
ENSMUSG00000027223	435.855	-0.29086	1.14679e-07	1.97663e-06
ENSMUSG00000038119	592.436	-0.321929	1.15946e-07	1.99641e-06
ENSMUSG00000036067	18.1116	1.86053	1.17918e-07	2.02826e-06
ENSMUSG00000020108	1446.32	0.30224	1.18409e-07	2.03461e-06
ENSMUSG00000026235	99.9775	-0.60208	1.22287e-07	2.09907e-06
ENSMUSG00000029484	6526.51	0.199975	1.23937e-07	2.12519e-06
ENSMUSG00000020925	835.442	0.209105	1.25661e-07	2.15254e-06
ENSMUSG00000022261	3268.5	-0.179927	1.29886e-07	2.22262e-06
ENSMUSG00000022477	6126.88	-0.145916	1.30447e-07	2.22993e-06
ENSMUSG00000000538	1533.65	-0.184365	1.32565e-07	2.26382e-06
ENSMUSG00000033863	831.087	0.209415	1.33778e-07	2.28218e-06
ENSMUSG00000005268	22.0529	2.00127	1.34467e-07	2.2916e-06
ENSMUSG00000024235	59.2209	0.861999	1.35012e-07	2.29851e-06
ENSMUSG00000020641	20.7906	1.7674	1.35668e-07	2.30733e-06
ENSMUSG00000032691	11.5801	2.1595	1.41363e-07	2.40172e-06
ENSMUSG00000041308	2517.2	0.296809	1.43327e-07	2.43013e-06
ENSMUSG00000057315	250.451	0.409816	1.43291e-07	2.43013e-06
ENSMUSG00000039997	85.3582	0.947111	1.45434e-07	2.46335e-06
ENSMUSG00000002820	385.47	-0.295004	1.46713e-07	2.48247e-06
ENSMUSG00000026031	801.456	0.298171	1.47034e-07	2.48539e-06
ENSMUSG00000039328	204.919	0.452986	1.47397e-07	2.489e-06
ENSMUSG00000097804	8.34384	2.65682	1.51372e-07	2.55352e-06
ENSMUSG00000059714	193.59	0.438586	1.52181e-07	2.56457e-06
ENSMUSG00000020256	1452.84	0.268405	1.56975e-07	2.64267e-06
ENSMUSG00000032690	17.6523	1.89322	1.58153e-07	2.65981e-06
ENSMUSG00000028635	28.7274	-1.17786	1.60257e-07	2.69249e-06
ENSMUSG00000020407	156.919	0.462672	1.64291e-07	2.75747e-06
ENSMUSG00000042302	585.313	-0.30892	1.64472e-07	2.75773e-06
ENSMUSG00000038780	2645.5	0.162488	1.75756e-07	2.94395e-06
ENSMUSG00000019359	15.8535	1.56567	1.76681e-07	2.95648e-06
ENSMUSG00000030677	1423.42	-0.200397	1.77261e-07	2.9632e-06
ENSMUSG00000019102	102.348	0.715691	1.77624e-07	2.96398e-06
ENSMUSG00000026104	360.06	0.518814	1.77664e-07	2.96398e-06
ENSMUSG00000018920	343.672	0.32645	1.78729e-07	2.97876e-06
ENSMUSG00000000078	2837.78	0.136717	1.84344e-07	3.06926e-06
ENSMUSG00000028405	3029.76	0.127279	1.8476e-07	3.07311e-06
ENSMUSG00000045896	1542.83	-0.176458	1.87442e-07	3.11461e-06
ENSMUSG00000016534	5298.85	0.117422	1.91407e-07	3.17732e-06
ENSMUSG00000002055	2086.56	-0.169287	1.93693e-07	3.21207e-06
ENSMUSG00000028039	56.5716	-0.753848	1.94654e-07	3.22478e-06
ENSMUSG00000026672	754.541	0.257848	1.96927e-07	3.25918e-06
ENSMUSG00000031628	1818.83	0.237928	2.00345e-07	3.31246e-06
ENSMUSG00000030956	403.081	0.326298	2.018e-07	3.3332e-06
ENSMUSG00000051855	56.1602	-0.838394	2.06344e-07	3.40488e-06
ENSMUSG00000091337	772.65	0.30795	2.09288e-07	3.45004e-06
ENSMUSG00000011752	6434.61	-0.141033	2.14309e-07	3.52931e-06
ENSMUSG00000022893	8252.77	0.166841	2.1691e-07	3.56861e-06
ENSMUSG00000038909	3636.03	-0.140002	2.19082e-07	3.60078e-06
ENSMUSG00000027536	2632.68	-0.207151	2.20908e-07	3.62722e-06
ENSMUSG00000026176	2583.19	-0.159477	2.2272e-07	3.65336e-06
ENSMUSG00000016024	39.2183	1.50287	2.25092e-07	3.68862e-06
ENSMUSG00000025151	2234.27	0.173985	2.26738e-07	3.71194e-06
ENSMUSG00000026110	636.14	-0.347546	2.30368e-07	3.76766e-06
ENSMUSG00000022346	3014.64	0.225263	2.35581e-07	3.84913e-06
ENSMUSG00000031112	1205.07	-0.217978	2.36774e-07	3.86482e-06
ENSMUSG00000010721	287.803	0.338501	2.38655e-07	3.89171e-06
ENSMUSG00000034607	955.703	-0.254908	2.40369e-07	3.91582e-06
ENSMUSG00000090213	779.561	-0.224049	2.43371e-07	3.96086e-06
ENSMUSG00000000275	2572.74	0.281734	2.44399e-07	3.96594e-06
ENSMUSG00000004530	2314.84	-0.172307	2.44347e-07	3.96594e-06
ENSMUSG00000040488	646.093	-0.274105	2.44051e-07	3.96594e-06
ENSMUSG00000022945	1402.54	-0.192456	2.45323e-07	3.97706e-06
ENSMUSG00000030551	672.823	0.224294	2.69189e-07	4.3597e-06
ENSMUSG00000015970	1612.74	-0.467556	2.70589e-07	4.37812e-06
ENSMUSG00000018042	5397.01	-0.146095	2.81037e-07	4.54276e-06
ENSMUSG00000036882	217.945	-0.535521	2.81997e-07	4.54943e-06
ENSMUSG00000082585	1014.29	-0.207009	2.81956e-07	4.54943e-06
ENSMUSG00000002289	503.607	-0.380772	2.91729e-07	4.69731e-06
ENSMUSG00000041037	476.655	0.280952	2.91722e-07	4.69731e-06
ENSMUSG00000034165	1648.62	-0.171469	2.92327e-07	4.70239e-06
ENSMUSG00000024776	530.897	0.282453	2.95002e-07	4.74084e-06
ENSMUSG00000038260	698.258	-0.254248	2.95291e-07	4.7409e-06
ENSMUSG00000078619	3063.97	-0.164827	3.03493e-07	4.86788e-06
ENSMUSG00000073700	1679.44	-0.165083	3.06217e-07	4.90685e-06
ENSMUSG00000021553	3.9688	4.95001	3.10693e-07	4.97377e-06
ENSMUSG00000001467	3728.45	0.156078	3.26379e-07	5.21987e-06
ENSMUSG00000022797	7137.47	0.161973	3.29759e-07	5.26886e-06
ENSMUSG00000039497	1901.23	0.18391	3.31127e-07	5.28565e-06
ENSMUSG00000091422	27.4645	1.11818	3.38333e-07	5.39549e-06
ENSMUSG00000009585	556.241	0.259183	3.43689e-07	5.47565e-06
ENSMUSG00000089715	3060.74	-0.152825	3.50013e-07	5.57107e-06
ENSMUSG00000025747	1496.3	0.22885	3.51764e-07	5.59359e-06
ENSMUSG00000009739	166.073	0.53458	3.5522e-07	5.64314e-06
ENSMUSG00000044456	839.466	-0.260516	3.57043e-07	5.66669e-06
ENSMUSG00000030987	1253.06	-0.213779	3.60221e-07	5.71168e-06
ENSMUSG00000041064	363.62	-0.29834	3.68203e-07	5.83269e-06
ENSMUSG00000020250	4919.94	0.117276	3.71668e-07	5.88198e-06
ENSMUSG00000034354	1934.7	0.153064	3.72482e-07	5.88925e-06
ENSMUSG00000025885	750.939	0.20815	3.77178e-07	5.95783e-06
ENSMUSG00000038178	122.863	0.56631	3.841e-07	6.06142e-06
ENSMUSG00000026343	32.6494	1.0363	3.91194e-07	6.16752e-06
ENSMUSG00000036019	272.878	-0.451674	3.93336e-07	6.19542e-06
ENSMUSG00000020644	512.049	-0.307434	3.99831e-07	6.29175e-06
ENSMUSG00000029767	17154.4	-0.0950067	4.05352e-07	6.37261e-06
ENSMUSG00000041592	81.5935	-0.706244	4.0849e-07	6.41588e-06
ENSMUSG00000020770	2093.17	-0.184354	4.17156e-07	6.54055e-06
ENSMUSG00000069355	75.5135	0.664059	4.17214e-07	6.54055e-06
ENSMUSG00000035941	1107.95	0.207829	4.24561e-07	6.64945e-06
ENSMUSG00000024493	3024.46	0.121154	4.27701e-07	6.69233e-06
ENSMUSG00000026994	696.151	-0.231091	4.33455e-07	6.776e-06
ENSMUSG00000004099	6735.71	-0.1566	4.38851e-07	6.8539e-06
ENSMUSG00000039740	817.001	0.210529	4.47946e-07	6.98938e-06
ENSMUSG00000097177	79.3998	0.689675	4.48944e-07	6.99839e-06
ENSMUSG00000020689	377.814	-0.331142	4.51016e-07	7.02411e-06
ENSMUSG00000003271	145.7	-0.566672	4.54876e-07	7.07759e-06
ENSMUSG00000022033	1573.41	-0.216098	4.56697e-07	7.09929e-06
ENSMUSG00000035024	2275.88	-0.18814	4.57737e-07	7.10881e-06
ENSMUSG00000040433	1227.84	0.285613	4.72299e-07	7.32812e-06
ENSMUSG00000020484	906.006	0.220794	4.89769e-07	7.5921e-06
ENSMUSG00000020566	580.52	0.369258	4.92222e-07	7.62302e-06
ENSMUSG00000019558	1435.13	-0.169848	5.00889e-07	7.75003e-06
ENSMUSG00000060477	165.195	0.43419	5.10603e-07	7.89299e-06
ENSMUSG00000017607	133.387	0.596249	5.12958e-07	7.92204e-06
ENSMUSG00000029598	1417.88	-0.19915	5.18405e-07	7.99873e-06
ENSMUSG00000017386	1474.49	-0.211833	5.22789e-07	8.05889e-06
ENSMUSG00000021062	2215.91	-0.136532	5.27553e-07	8.1248e-06
ENSMUSG00000022614	3084.44	-0.164898	5.2896e-07	8.13894e-06
ENSMUSG00000022307	4635.46	-0.151566	5.31363e-07	8.16835e-06
ENSMUSG00000024059	659.439	-0.299703	5.41377e-07	8.31461e-06
ENSMUSG00000019866	3808.41	-0.20863	5.46849e-07	8.3861e-06
ENSMUSG00000026202	2429.58	-0.207814	5.47544e-07	8.3861e-06
ENSMUSG00000059409	2253.91	-0.150411	5.47108e-07	8.3861e-06
ENSMUSG00000005148	972.578	-0.201786	5.66048e-07	8.66153e-06
ENSMUSG00000052949	983.125	0.199935	5.66887e-07	8.66638e-06
ENSMUSG00000022967	1159.27	0.177808	5.71331e-07	8.7263e-06
ENSMUSG00000028873	1509.47	-0.203747	5.72858e-07	8.7416e-06
ENSMUSG00000031155	201.663	0.395467	5.85516e-07	8.92657e-06
ENSMUSG00000041431	2150.58	-0.149114	5.96129e-07	9.08005e-06
ENSMUSG00000051403	1296.11	-0.182416	5.98617e-07	9.1096e-06
ENSMUSG00000048874	3345.51	0.211057	6.03719e-07	9.17885e-06
ENSMUSG00000027340	1611.57	0.246207	6.13828e-07	9.32402e-06
ENSMUSG00000033055	670.613	-0.237548	6.29299e-07	9.5503e-06
ENSMUSG00000046352	31.1971	2.18023	6.30727e-07	9.56325e-06
ENSMUSG00000060429	2041.11	0.189223	6.32845e-07	9.58662e-06
ENSMUSG00000058756	504.761	-0.268737	6.47961e-07	9.80667e-06
ENSMUSG00000037440	7.60768	4.4773	6.54312e-07	9.89379e-06
ENSMUSG00000068823	5474.5	0.128556	6.62487e-07	1.00083e-05
ENSMUSG00000029455	1479.99	0.302563	6.84714e-07	1.03347e-05
ENSMUSG00000025278	6815.54	0.376325	6.91149e-07	1.04224e-05
ENSMUSG00000027883	1062.22	-0.211565	6.99066e-07	1.05322e-05
ENSMUSG00000022912	266.022	0.350597	7.07955e-07	1.06565e-05
ENSMUSG00000036737	1208.43	0.164309	7.13046e-07	1.07234e-05
ENSMUSG00000051517	449.369	-0.372782	7.20505e-07	1.08258e-05
ENSMUSG00000019961	5748.03	-0.132378	7.22462e-07	1.08454e-05
ENSMUSG00000020262	540.516	0.280708	7.34357e-07	1.1014e-05
ENSMUSG00000055172	73.6915	1.51025	7.40819e-07	1.11009e-05
ENSMUSG00000034255	781.434	-0.244979	7.49376e-07	1.12191e-05
ENSMUSG00000049932	274.832	-0.361856	7.56859e-07	1.13209e-05
ENSMUSG00000060519	1229.2	0.275763	7.71326e-07	1.15269e-05
ENSMUSG00000036053	567.982	0.250755	7.72616e-07	1.15358e-05
ENSMUSG00000006205	3344.43	-0.207372	7.81952e-07	1.16648e-05
ENSMUSG00000041062	51.1315	-0.814727	7.84378e-07	1.16905e-05
ENSMUSG00000024143	1793.11	0.171677	7.87323e-07	1.17239e-05
ENSMUSG00000020132	1605.7	0.166835	7.89023e-07	1.17387e-05
ENSMUSG00000024176	41.698	-0.974577	7.9304e-07	1.17879e-05
ENSMUSG00000032264	1310.18	-0.163808	7.97433e-07	1.18426e-05
ENSMUSG00000005125	1675.57	-0.146302	8.14804e-07	1.20898e-05
ENSMUSG00000074277	375.739	-0.306425	8.39125e-07	1.24395e-05
ENSMUSG00000031865	3325.32	-0.132648	8.41066e-07	1.24572e-05
ENSMUSG00000041605	487.701	0.288568	8.45675e-07	1.25143e-05
ENSMUSG00000044030	907.388	-0.208738	8.72274e-07	1.28965e-05
ENSMUSG00000010392	1555.66	0.152926	8.77182e-07	1.29575e-05
ENSMUSG00000051375	1711.19	-0.183889	8.8063e-07	1.29969e-05
ENSMUSG00000027435	8.43883	2.44511	8.82411e-07	1.30117e-05
ENSMUSG00000023186	427.36	0.31941	9.16104e-07	1.34965e-05
ENSMUSG00000023883	899.739	0.219221	9.24822e-07	1.36129e-05
ENSMUSG00000053080	809.479	-0.211768	9.57114e-07	1.40758e-05
ENSMUSG00000026107	686.654	0.247789	9.98524e-07	1.46718e-05
ENSMUSG00000031266	350.206	0.339375	1.01028e-06	1.48315e-05
ENSMUSG00000037126	329.57	0.376839	1.0137e-06	1.48685e-05
ENSMUSG00000027656	170.502	0.458303	1.0452e-06	1.5317e-05
ENSMUSG00000035274	566.233	0.279776	1.0615e-06	1.55422e-05
ENSMUSG00000031103	952.034	-0.213765	1.0637e-06	1.55529e-05
ENSMUSG00000036169	45.1172	-0.853224	1.0641e-06	1.55529e-05
ENSMUSG00000047216	69.6083	-0.709976	1.0773e-06	1.5732e-05
ENSMUSG00000030717	852.292	-0.393186	1.09524e-06	1.59799e-05
ENSMUSG00000034591	238.379	0.340589	1.10151e-06	1.60574e-05
ENSMUSG00000021000	1833.19	0.163112	1.13844e-06	1.65812e-05
ENSMUSG00000016194	43.8006	1.47283	1.14276e-06	1.66295e-05
ENSMUSG00000066800	32.9497	0.991641	1.15373e-06	1.67745e-05
ENSMUSG00000025499	1085.87	-0.224825	1.23518e-06	1.79431e-05
ENSMUSG00000024843	1664.09	0.202608	1.24315e-06	1.8043e-05
ENSMUSG00000026856	351.217	-0.315287	1.25111e-06	1.81269e-05
ENSMUSG00000034714	1309.61	-0.204232	1.25058e-06	1.81269e-05
ENSMUSG00000036580	1136.06	-0.178497	1.2641e-06	1.82833e-05
ENSMUSG00000042129	3292.83	0.229613	1.26316e-06	1.82833e-05
ENSMUSG00000049493	124.913	-0.496408	1.27539e-06	1.84306e-05
ENSMUSG00000020905	195.853	-0.419105	1.2879e-06	1.85658e-05
ENSMUSG00000021756	2493.92	0.290402	1.28609e-06	1.85658e-05
ENSMUSG00000093798	1433.03	0.228805	1.2881e-06	1.85658e-05
ENSMUSG00000056536	1589.22	0.176831	1.35035e-06	1.94462e-05
ENSMUSG00000021981	885.221	-0.241458	1.3701e-06	1.97135e-05
ENSMUSG00000063015	4680.64	-0.127981	1.37688e-06	1.97939e-05
ENSMUSG00000038463	17.5911	1.47633	1.39146e-06	1.99864e-05
ENSMUSG00000052302	275.04	-0.378028	1.42293e-06	2.04207e-05
ENSMUSG00000041608	181.554	-0.465642	1.45288e-06	2.08325e-05
ENSMUSG00000021950	903.924	-0.212723	1.47556e-06	2.11395e-05
ENSMUSG00000024481	27.5663	1.10707	1.48152e-06	2.12067e-05
ENSMUSG00000047181	333.728	0.338793	1.50473e-06	2.15204e-05
ENSMUSG00000034413	269.949	-0.422559	1.53114e-06	2.18793e-05
ENSMUSG00000035314	287.209	0.345322	1.54284e-06	2.20275e-05
ENSMUSG00000069873	47.6191	0.953421	1.55013e-06	2.21126e-05
ENSMUSG00000089762	1132.64	-0.294503	1.55378e-06	2.21457e-05
ENSMUSG00000030595	610.063	0.274186	1.55859e-06	2.21952e-05
ENSMUSG00000074802	971.006	-0.232146	1.58295e-06	2.25229e-05
ENSMUSG00000041957	725.298	0.206361	1.58592e-06	2.25459e-05
ENSMUSG00000035299	91.1017	0.603054	1.59224e-06	2.26052e-05
ENSMUSG00000041645	2866.15	0.17327	1.59281e-06	2.26052e-05
ENSMUSG00000020706	3330.26	0.112729	1.61794e-06	2.2942e-05
ENSMUSG00000047793	61.6086	-0.932187	1.61931e-06	2.2942e-05
ENSMUSG00000025465	814.434	0.215656	1.73373e-06	2.45423e-05
ENSMUSG00000019487	447.922	0.281323	1.73767e-06	2.4577e-05
ENSMUSG00000018427	40.2848	0.850246	1.8135e-06	2.56278e-05
ENSMUSG00000031750	194.352	-0.383375	1.87262e-06	2.64408e-05
ENSMUSG00000078853	218.904	1.67629	1.88023e-06	2.65257e-05
ENSMUSG00000045394	4086.42	-0.166317	1.88473e-06	2.65667e-05
ENSMUSG00000029552	1508.96	0.217117	1.90962e-06	2.68948e-05
ENSMUSG00000029073	348.228	0.28734	1.93706e-06	2.72581e-05
ENSMUSG00000057762	575.164	-0.238966	1.95278e-06	2.74561e-05
ENSMUSG00000094991	227.841	-0.359288	1.9556e-06	2.74726e-05
ENSMUSG00000033538	15.74	1.6821	1.97246e-06	2.7686e-05
ENSMUSG00000026842	2016.66	0.14973	1.98265e-06	2.78055e-05
ENSMUSG00000022309	81.6159	0.618792	2.0029e-06	2.80659e-05
ENSMUSG00000005057	434.56	0.337306	2.02269e-06	2.83175e-05
ENSMUSG00000030802	1144.63	-0.198893	2.02426e-06	2.83175e-05
ENSMUSG00000018924	42.6416	-0.783552	2.06691e-06	2.88581e-05
ENSMUSG00000022678	2025.39	-0.136123	2.06984e-06	2.88581e-05
ENSMUSG00000030921	111.098	0.791127	2.06667e-06	2.88581e-05
ENSMUSG00000052040	1909.46	-0.186006	2.06952e-06	2.88581e-05
ENSMUSG00000019478	302.576	-0.323387	2.09483e-06	2.9182e-05
ENSMUSG00000035342	2545.56	-0.152696	2.10978e-06	2.93657e-05
ENSMUSG00000022951	744.992	0.220648	2.13561e-06	2.97003e-05
ENSMUSG00000017670	1140.59	-0.171394	2.16216e-06	3.00222e-05
ENSMUSG00000041842	709.008	-0.254757	2.16236e-06	3.00222e-05
ENSMUSG00000052369	762.517	-0.236683	2.1911e-06	3.03958e-05
ENSMUSG00000001123	110.194	1.20012	2.25143e-06	3.12067e-05
ENSMUSG00000059552	4089.47	0.172113	2.27767e-06	3.15441e-05
ENSMUSG00000113079	15.258	1.49286	2.31845e-06	3.20822e-05
ENSMUSG00000035021	1812.45	0.210739	2.34964e-06	3.24867e-05
ENSMUSG00000004771	848.03	0.206255	2.36599e-06	3.26585e-05
ENSMUSG00000041481	6.60229	5.19611	2.36459e-06	3.26585e-05
ENSMUSG00000020656	531.701	-0.223117	2.37646e-06	3.27758e-05
ENSMUSG00000042363	2243.23	-0.153146	2.39975e-06	3.30696e-05
ENSMUSG00000032470	423.083	-0.281293	2.43015e-06	3.34609e-05
ENSMUSG00000029438	552.8	-0.287527	2.45233e-06	3.37383e-05
ENSMUSG00000022707	302.173	0.374788	2.46889e-06	3.3938e-05
ENSMUSG00000068744	247.029	-0.380739	2.48189e-06	3.40886e-05
ENSMUSG00000025162	5936	0.099771	2.52148e-06	3.46038e-05
ENSMUSG00000035898	884.878	0.264814	2.54379e-06	3.48812e-05
ENSMUSG00000019982	155.144	-0.400703	2.56114e-06	3.50902e-05
ENSMUSG00000000399	819.047	-0.219745	2.57184e-06	3.52077e-05
ENSMUSG00000001131	1744.53	0.253923	2.58796e-06	3.53962e-05
ENSMUSG00000035133	4580.52	-0.239045	2.58986e-06	3.53962e-05
ENSMUSG00000067889	1894.01	-0.228971	2.59995e-06	3.55048e-05
ENSMUSG00000028560	3313.29	-0.119806	2.60626e-06	3.55618e-05
ENSMUSG00000074151	21.6239	1.9078	2.6535e-06	3.61767e-05
ENSMUSG00000025666	306.416	0.325957	2.67655e-06	3.64611e-05
ENSMUSG00000037991	146.618	-0.417264	2.7123e-06	3.69179e-05
ENSMUSG00000026072	421.125	0.268683	2.7333e-06	3.71734e-05
ENSMUSG00000086554	68.4689	-0.780406	2.76674e-06	3.75974e-05
ENSMUSG00000039616	192.902	0.44399	2.79411e-06	3.79384e-05
ENSMUSG00000027858	610.684	-0.227413	2.83578e-06	3.84727e-05
ENSMUSG00000027499	1215.6	0.181443	2.88981e-06	3.91419e-05
ENSMUSG00000034171	744.131	-0.219745	2.88798e-06	3.91419e-05
ENSMUSG00000038650	2503.32	-0.173886	2.92277e-06	3.95561e-05
ENSMUSG00000026074	5176.98	0.14936	2.97604e-06	4.02443e-05
ENSMUSG00000020321	3283.94	-0.154255	2.98336e-06	4.03105e-05
ENSMUSG00000026980	126.103	0.513978	3.12897e-06	4.22094e-05
ENSMUSG00000071847	75.5867	-0.59466	3.12694e-06	4.22094e-05
ENSMUSG00000027508	605.398	-0.315378	3.13506e-06	4.22573e-05
ENSMUSG00000020941	340.465	-0.320663	3.17919e-06	4.28174e-05
ENSMUSG00000027882	688.158	0.218854	3.23511e-06	4.35353e-05
ENSMUSG00000037275	2278.97	0.161027	3.30316e-06	4.4415e-05
ENSMUSG00000045679	358.303	-0.322096	3.32235e-06	4.4637e-05
ENSMUSG00000024301	391.157	-0.318538	3.3551e-06	4.50407e-05
ENSMUSG00000049551	66.9794	-0.620029	3.38505e-06	4.54061e-05
ENSMUSG00000000567	8077.04	-0.174635	3.39082e-06	4.54468e-05
ENSMUSG00000090215	48.8447	0.740706	3.42948e-06	4.59279e-05
ENSMUSG00000045555	13.4828	1.41695	3.50676e-06	4.69252e-05
ENSMUSG00000032596	59.7942	0.840616	3.51488e-06	4.6996e-05
ENSMUSG00000038146	72.1447	-0.636689	3.78335e-06	5.05449e-05
ENSMUSG00000019942	2602.74	-0.191998	3.78645e-06	5.05458e-05
ENSMUSG00000026837	723.031	0.258579	3.82289e-06	5.09913e-05
ENSMUSG00000004371	29.3823	0.95937	3.84481e-06	5.12426e-05
ENSMUSG00000023990	330.059	-0.328365	3.92832e-06	5.23136e-05
ENSMUSG00000044279	151.413	-0.420963	4.06717e-06	5.41194e-05
ENSMUSG00000010025	822.668	0.343105	4.11997e-06	5.47781e-05
ENSMUSG00000030678	1837.2	-0.174688	4.1255e-06	5.48079e-05
ENSMUSG00000032783	938.044	-0.23784	4.14355e-06	5.50037e-05
ENSMUSG00000016028	290.084	-0.602075	4.15938e-06	5.51699e-05
ENSMUSG00000025352	398.49	0.274881	4.18878e-06	5.55155e-05
ENSMUSG00000069094	2572.4	0.157692	4.1954e-06	5.5559e-05
ENSMUSG00000037725	1625.25	-0.138538	4.23208e-06	5.60001e-05
ENSMUSG00000001403	3374.46	-0.191819	4.2372e-06	5.60233e-05
ENSMUSG00000041773	2090.57	-0.209934	4.24312e-06	5.6057e-05
ENSMUSG00000005251	1152.72	-0.15944	4.28465e-06	5.65607e-05
ENSMUSG00000001911	6466.65	-0.206098	4.30673e-06	5.67621e-05
ENSMUSG00000037940	151.028	0.456304	4.30513e-06	5.67621e-05
ENSMUSG00000057286	1006.61	-0.254707	4.33669e-06	5.71117e-05
ENSMUSG00000017724	447.595	0.299276	4.41148e-06	5.80507e-05
ENSMUSG00000026156	42.0798	0.945442	4.46703e-06	5.87353e-05
ENSMUSG00000095799	19.5088	1.33063	4.55451e-06	5.98382e-05
ENSMUSG00000026223	680.448	0.204231	4.57058e-06	6.0002e-05
ENSMUSG00000024789	572.644	0.231431	4.58806e-06	6.01839e-05
ENSMUSG00000035683	1773.54	-0.152443	4.59999e-06	6.02928e-05
ENSMUSG00000031503	2558.35	-0.175056	4.6145e-06	6.04354e-05
ENSMUSG00000029713	5030.79	-0.188139	4.63563e-06	6.06643e-05
ENSMUSG00000025858	1973.57	-0.179353	4.67384e-06	6.11163e-05
ENSMUSG00000039456	1394.45	0.195291	4.68028e-06	6.11524e-05
ENSMUSG00000027907	6534.21	-0.234751	4.77169e-06	6.22491e-05
ENSMUSG00000055817	996.106	-0.217066	4.77035e-06	6.22491e-05
ENSMUSG00000118653	630.73	-0.254756	4.87904e-06	6.35996e-05
ENSMUSG00000002870	4165.43	-0.153633	4.90119e-06	6.38384e-05
ENSMUSG00000049800	1926.5	-0.174543	4.90525e-06	6.38411e-05
ENSMUSG00000034855	47.0578	1.36388	4.96987e-06	6.46316e-05
ENSMUSG00000026765	13.1569	1.50636	4.97421e-06	6.46376e-05
ENSMUSG00000068267	3277.47	-0.149434	5.09727e-06	6.61849e-05
ENSMUSG00000014905	307.04	0.310532	5.12897e-06	6.6496e-05
ENSMUSG00000028995	864.771	0.200818	5.12922e-06	6.6496e-05
ENSMUSG00000026923	1799.46	-0.358795	5.15552e-06	6.67849e-05
ENSMUSG00000024056	743.709	-0.191917	5.27923e-06	6.83342e-05
ENSMUSG00000025790	543.741	0.224814	5.28457e-06	6.83501e-05
ENSMUSG00000020700	1418.55	-0.159184	5.37227e-06	6.94304e-05
ENSMUSG00000017446	175.058	0.477753	5.42787e-06	7.00946e-05
ENSMUSG00000022474	645.1	-0.27595	5.44948e-06	7.03191e-05
ENSMUSG00000078234	11.6169	2.02431	5.58335e-06	7.19906e-05
ENSMUSG00000027104	952.93	0.207039	5.67718e-06	7.31259e-05
ENSMUSG00000038172	760.345	0.324276	5.68019e-06	7.31259e-05
ENSMUSG00000017417	57.8201	-0.836515	5.71039e-06	7.34578e-05
ENSMUSG00000020130	1422.16	0.142572	5.73884e-06	7.37667e-05
ENSMUSG00000028691	7518.24	0.15618	5.7481e-06	7.38287e-05
ENSMUSG00000029405	3188.42	0.119956	5.75412e-06	7.38489e-05
ENSMUSG00000024206	217.336	-0.366199	5.82215e-06	7.46645e-05
ENSMUSG00000006411	586.71	-0.245702	5.85434e-06	7.50195e-05
ENSMUSG00000010362	146.927	-0.459357	5.86387e-06	7.50837e-05
ENSMUSG00000034311	1481.59	-0.173169	5.91217e-06	7.5644e-05
ENSMUSG00000026536	54.1455	0.927779	6.00446e-06	7.67657e-05
ENSMUSG00000014606	1254.8	-0.166845	6.11169e-06	7.80766e-05
ENSMUSG00000047407	983.622	0.196575	6.21053e-06	7.92784e-05
ENSMUSG00000021775	2056.78	0.184692	6.25612e-06	7.97953e-05
ENSMUSG00000034343	855.348	0.227939	6.26062e-06	7.97953e-05
ENSMUSG00000034930	709.038	-0.211326	6.2765e-06	7.99364e-05
ENSMUSG00000037221	677.222	-0.286165	6.46504e-06	8.22746e-05
ENSMUSG00000036139	106.227	-0.623947	6.49106e-06	8.25426e-05
ENSMUSG00000096592	313.469	0.392823	6.54028e-06	8.3105e-05
ENSMUSG00000034109	2452.62	0.131782	6.55214e-06	8.31922e-05
ENSMUSG00000016524	4.7407	3.40352	6.56008e-06	8.32294e-05
ENSMUSG00000031995	3138.04	-0.14946	6.74511e-06	8.55117e-05
ENSMUSG00000035828	797.918	-0.201686	6.85027e-06	8.67788e-05
ENSMUSG00000032932	1695.55	0.150863	6.85724e-06	8.6801e-05
ENSMUSG00000020122	930.673	0.289146	6.96962e-06	8.81122e-05
ENSMUSG00000022314	7633.73	-0.104209	6.97142e-06	8.81122e-05
ENSMUSG00000026004	391.302	0.253695	6.99457e-06	8.83376e-05
ENSMUSG00000026245	1649.15	0.150855	7.02849e-06	8.86986e-05
ENSMUSG00000049288	220.707	0.346127	7.20785e-06	9.08932e-05
ENSMUSG00000034158	3060.33	0.294545	7.24267e-06	9.12631e-05
ENSMUSG00000039960	1609.22	-0.132196	7.30023e-06	9.19188e-05
ENSMUSG00000026942	1065.55	0.160098	7.32775e-06	9.21955e-05
ENSMUSG00000023011	83.6626	-0.598039	7.42659e-06	9.33685e-05
ENSMUSG00000000957	2845.31	0.130773	7.46253e-06	9.37494e-05
ENSMUSG00000033763	783.885	-0.264358	7.73513e-06	9.71007e-05
ENSMUSG00000032849	906.891	0.234614	7.96689e-06	9.99346e-05
ENSMUSG00000027954	818.77	-0.195521	8.06248e-06	0.000101057
ENSMUSG00000026878	4511.17	-0.100064	8.22868e-06	0.000103063
ENSMUSG00000038600	123.522	-0.523816	8.36483e-06	0.000104689
ENSMUSG00000061689	800.787	0.199826	8.37935e-06	0.000104792
ENSMUSG00000022098	1032.33	0.175565	8.39224e-06	0.000104875
ENSMUSG00000031429	87.8963	0.558126	8.48066e-06	0.0001059
ENSMUSG00000079685	217.491	-0.38529	8.49688e-06	0.000106023
ENSMUSG00000060621	76.8004	-0.550997	8.50433e-06	0.000106036
ENSMUSG00000037643	3612.35	-0.132563	8.51761e-06	0.000106122
ENSMUSG00000024697	214.278	0.641884	8.54844e-06	0.000106427
ENSMUSG00000050379	467.184	0.260795	8.76495e-06	0.000109041
ENSMUSG00000023953	1064.69	-0.176768	8.84188e-06	0.000109916
ENSMUSG00000026701	2213	0.216799	8.94785e-06	0.00011115
ENSMUSG00000050870	10.0664	1.63652	9.10642e-06	0.000113035
ENSMUSG00000056737	4741.4	-0.175423	9.12078e-06	0.000113129
ENSMUSG00000027360	5.23891	3.27559	9.16622e-06	0.000113608
ENSMUSG00000021585	2624.35	0.124124	9.20352e-06	0.000113985
ENSMUSG00000040389	383.79	-0.262184	9.39783e-06	0.000116305
ENSMUSG00000033576	10.7333	1.63829	9.45895e-06	0.000116975
ENSMUSG00000021891	377.364	0.251763	9.51073e-06	0.000117527
ENSMUSG00000070780	422.396	0.285439	9.52693e-06	0.00011764
ENSMUSG00000022587	2261.84	0.247562	9.70589e-06	0.000119761
ENSMUSG00000035629	2187.31	-0.182339	9.83726e-06	0.000121292
ENSMUSG00000026669	1082.76	-0.151288	9.95561e-06	0.00012266
ENSMUSG00000068015	579.212	-0.239794	1.00798e-05	0.000124099
ENSMUSG00000041696	21.832	-1.17823	1.01182e-05	0.000124479
ENSMUSG00000037824	1529.8	-0.149421	1.01317e-05	0.000124553
ENSMUSG00000024935	12.3159	1.67846	1.01751e-05	0.000124994
ENSMUSG00000007815	6184.56	-0.120544	1.02131e-05	0.000125368
ENSMUSG00000019804	3404.14	-0.163021	1.02491e-05	0.000125718
ENSMUSG00000112627	62.842	0.629136	1.04189e-05	0.000127707
ENSMUSG00000000031	75.6842	-1.28891	1.04742e-05	0.000128289
ENSMUSG00000026483	1845.89	0.236975	1.0515e-05	0.000128695
ENSMUSG00000042042	679.237	0.203032	1.05582e-05	0.000129128
ENSMUSG00000030630	374.983	0.354644	1.05666e-05	0.000129136
ENSMUSG00000028064	332.443	0.282006	1.08107e-05	0.000132023
ENSMUSG00000058240	619.999	0.201125	1.09526e-05	0.000133657
ENSMUSG00000077450	1267.86	-0.164708	1.10135e-05	0.000134302
ENSMUSG00000024981	2413.91	-0.133619	1.10965e-05	0.000135174
ENSMUSG00000076434	147.466	-0.478952	1.11013e-05	0.000135174
ENSMUSG00000060591	329.324	0.426401	1.11191e-05	0.000135292
ENSMUSG00000046169	74.3336	0.565993	1.16051e-05	0.000141102
ENSMUSG00000020099	946.581	0.201173	1.17995e-05	0.000143361
ENSMUSG00000030067	3361.98	0.166649	1.18913e-05	0.000144371
ENSMUSG00000041372	91.1716	-0.506174	1.21185e-05	0.000147022
ENSMUSG00000029186	819.321	0.190916	1.2203e-05	0.000147919
ENSMUSG00000051951	20.5615	-1.1634	1.22102e-05	0.000147919
ENSMUSG00000014633	704.666	-0.267235	1.22365e-05	0.000148129
ENSMUSG00000024989	1533.58	-0.131517	1.22482e-05	0.000148163
ENSMUSG00000062981	1225.36	-0.183863	1.22702e-05	0.000148322
ENSMUSG00000048779	5.48264	3.102	1.24763e-05	0.000150703
ENSMUSG00000001729	5074.87	-0.14793	1.25961e-05	0.00015204
ENSMUSG00000028716	13.8899	1.52542	1.26231e-05	0.000152255
ENSMUSG00000058290	1736.23	-0.190384	1.26337e-05	0.000152273
ENSMUSG00000051790	511.867	0.321068	1.27408e-05	0.000153452
ENSMUSG00000022353	2580.51	-0.122704	1.30355e-05	0.000156889
ENSMUSG00000018474	2584.7	0.182127	1.31329e-05	0.000157941
ENSMUSG00000031360	809.918	0.177624	1.3142e-05	0.000157941
ENSMUSG00000104713	7.35449	3.56696	1.32237e-05	0.000158809
ENSMUSG00000022475	645.506	0.243264	1.3267e-05	0.000159213
ENSMUSG00000032374	1352.05	0.181128	1.33976e-05	0.000160665
ENSMUSG00000019944	70.903	0.666069	1.35889e-05	0.000162841
ENSMUSG00000032724	526.758	-0.244183	1.366e-05	0.000163576
ENSMUSG00000068220	7720.15	-0.158197	1.38446e-05	0.000165667
ENSMUSG00000032224	21.1785	-1.16665	1.39185e-05	0.000166431
ENSMUSG00000074825	1101.56	-0.156034	1.3969e-05	0.000166915
ENSMUSG00000022206	1582.04	0.256677	1.40813e-05	0.000168136
ENSMUSG00000043430	56.5089	-0.720984	1.41327e-05	0.000168629
ENSMUSG00000032300	1680.48	-0.143499	1.42181e-05	0.000169526
ENSMUSG00000033730	74.2674	-0.585263	1.42637e-05	0.000169948
ENSMUSG00000030036	1501.4	-0.158665	1.42745e-05	0.000169955
ENSMUSG00000041936	2597.86	0.217955	1.43704e-05	0.000170889
ENSMUSG00000060802	3523.93	0.449977	1.43734e-05	0.000170889
ENSMUSG00000027860	980.045	-0.188591	1.47118e-05	0.000174755
ENSMUSG00000030643	121.046	0.474417	1.47197e-05	0.000174755
ENSMUSG00000030884	2057.36	-0.115649	1.47592e-05	0.0001751
ENSMUSG00000025511	1137.81	-0.182504	1.49395e-05	0.000177113
ENSMUSG00000031098	1126.47	-0.411244	1.51926e-05	0.000179984
ENSMUSG00000024590	2536.86	-0.163316	1.52837e-05	0.000180935
ENSMUSG00000036825	1422.57	-0.142096	1.54089e-05	0.000182287
ENSMUSG00000032115	4731.23	0.133562	1.56677e-05	0.000185217
ENSMUSG00000028926	500.113	-0.250493	1.57008e-05	0.000185425
ENSMUSG00000031274	1585.05	-0.224929	1.57075e-05	0.000185425
ENSMUSG00000025856	1251.6	-0.17697	1.5772e-05	0.000186054
ENSMUSG00000045624	1521.67	0.150926	1.60029e-05	0.000188644
ENSMUSG00000028832	1286.52	-0.216137	1.60737e-05	0.000189344
ENSMUSG00000067288	1060.55	-0.311073	1.63478e-05	0.000192437
ENSMUSG00000020572	1595.94	0.156719	1.6412e-05	0.000193056
ENSMUSG00000062007	18.9046	1.23834	1.7259e-05	0.000202875
ENSMUSG00000027035	506.495	0.323084	1.73836e-05	0.000204196
ENSMUSG00000022602	215.092	-0.491611	1.74349e-05	0.000204654
ENSMUSG00000031962	70.6352	-0.695963	1.74821e-05	0.000205063
ENSMUSG00000028893	576.997	0.216711	1.75839e-05	0.000206112
ENSMUSG00000024870	2838.46	-0.144713	1.76154e-05	0.000206336
ENSMUSG00000027315	1249.87	-0.2201	1.80614e-05	0.000211411
ENSMUSG00000038058	35.5009	0.880508	1.8203e-05	0.000212919
ENSMUSG00000052397	6356.77	-0.128832	1.82186e-05	0.000212951
ENSMUSG00000020432	24.8492	1.05169	1.82617e-05	0.000213305
ENSMUSG00000059791	428.952	-0.251642	1.85869e-05	0.000216952
ENSMUSG00000036461	2030.62	-0.127068	1.86624e-05	0.00021768
ENSMUSG00000018677	6248.75	-0.143954	1.88613e-05	0.000219845
ENSMUSG00000029134	141.932	0.453127	1.93674e-05	0.000225587
ENSMUSG00000046546	183.456	-0.388913	1.95316e-05	0.00022734
ENSMUSG00000024597	1050.49	0.214567	1.97923e-05	0.000230213
ENSMUSG00000058600	902.673	0.243128	1.99457e-05	0.000231836
ENSMUSG00000003346	834.181	-0.214327	2.01004e-05	0.000233471
ENSMUSG00000035206	811.443	-0.170569	2.02517e-05	0.000235064
ENSMUSG00000027490	667.821	-0.189591	2.02901e-05	0.000235345
ENSMUSG00000029610	1201.47	-0.180909	2.05062e-05	0.000237687
ENSMUSG00000042804	144.309	0.459434	2.05258e-05	0.000237747
ENSMUSG00000028028	221.179	0.370752	2.05545e-05	0.000237914
ENSMUSG00000017754	233.891	-0.295879	2.06562e-05	0.000238925
ENSMUSG00000047040	25.4274	-1.00355	2.06859e-05	0.000239103
ENSMUSG00000012443	710.436	-0.235841	2.08089e-05	0.000240357
ENSMUSG00000033998	2334.41	-0.18884	2.10358e-05	0.000242809
ENSMUSG00000029755	205.884	-0.388002	2.10605e-05	0.000242926
ENSMUSG00000022673	4429.19	-0.0815673	2.12165e-05	0.000244556
ENSMUSG00000105096	10.237	5.84261	2.13865e-05	0.000246345
ENSMUSG00000098557	1971.78	-0.238534	2.17167e-05	0.000249975
ENSMUSG00000028076	27.9073	1.90285	2.17551e-05	0.000250243
ENSMUSG00000022992	1462.28	0.178147	2.1861e-05	0.000251288
ENSMUSG00000022032	477.969	0.545836	2.22117e-05	0.000255143
ENSMUSG00000027540	2038.43	0.119853	2.25362e-05	0.000258692
ENSMUSG00000035557	6697.77	-0.208958	2.27076e-05	0.00026048
ENSMUSG00000021395	1689.65	0.13848	2.28419e-05	0.00026184
ENSMUSG00000044447	571.195	0.360672	2.29171e-05	0.000262521
ENSMUSG00000062270	2579.46	-0.114445	2.30045e-05	0.00026334
ENSMUSG00000029372	11.9918	1.67533	2.3437e-05	0.000268107
ENSMUSG00000020029	2156.23	-0.159936	2.34639e-05	0.00026823
ENSMUSG00000035455	931.357	-0.164638	2.36824e-05	0.000270543
ENSMUSG00000035064	515.218	-0.24734	2.39968e-05	0.000273946
ENSMUSG00000025757	377.847	0.51923	2.43503e-05	0.000277791
ENSMUSG00000042207	865.196	0.188948	2.44439e-05	0.000278667
ENSMUSG00000030060	618.183	-0.199876	2.45838e-05	0.00028007
ENSMUSG00000032419	394.859	0.25532	2.46777e-05	0.000280947
ENSMUSG00000090667	20.763	-1.2459	2.50531e-05	0.000285026
ENSMUSG00000032624	897.426	0.178166	2.51189e-05	0.000285393
ENSMUSG00000037060	227.594	-0.379711	2.51196e-05	0.000285393
ENSMUSG00000025907	1448.73	0.192397	2.56211e-05	0.000290891
ENSMUSG00000018770	2885.96	-0.211244	2.59702e-05	0.000294654
ENSMUSG00000024578	37.0475	-0.768198	2.6082e-05	0.00029572
ENSMUSG00000025503	1458.16	-0.166331	2.61334e-05	0.000296024
ENSMUSG00000053581	2234.06	-0.186204	2.61443e-05	0.000296024
ENSMUSG00000008690	2693.63	-0.149956	2.62852e-05	0.000297416
ENSMUSG00000031790	488.059	-0.560001	2.63744e-05	0.000298222
ENSMUSG00000020246	696.55	-0.189678	2.64192e-05	0.000298526
ENSMUSG00000024660	3317.69	-0.11799	2.64439e-05	0.000298602
ENSMUSG00000022075	526.149	0.213748	2.66175e-05	0.000300359
ENSMUSG00000034792	98.5978	-0.508279	2.6778e-05	0.000301965
ENSMUSG00000020935	1990.41	-0.156458	2.68425e-05	0.000302487
ENSMUSG00000034560	1761.86	0.15453	2.68665e-05	0.000302553
ENSMUSG00000022305	1029.28	0.167149	2.68966e-05	0.000302687
ENSMUSG00000017716	6585.63	-0.112318	2.71454e-05	0.00030528
ENSMUSG00000004665	1642.84	-0.2361	2.73924e-05	0.00030785
ENSMUSG00000007950	1367.74	-0.212177	2.75853e-05	0.000309808
ENSMUSG00000069793	1754.8	0.238638	2.76234e-05	0.000310027
ENSMUSG00000024043	109.474	0.440714	2.79472e-05	0.00031345
ENSMUSG00000012123	175.746	-0.354454	2.817e-05	0.000315736
ENSMUSG00000028771	1772.93	0.125159	2.83577e-05	0.000317625
ENSMUSG00000027534	303.953	-0.295527	2.8444e-05	0.000318378
ENSMUSG00000029722	778.169	-0.22391	2.86474e-05	0.000320438
ENSMUSG00000070691	1761.9	-0.153234	2.87559e-05	0.000321436
ENSMUSG00000025927	1143.01	-0.18972	2.88292e-05	0.000322039
ENSMUSG00000019951	1324.73	0.194844	2.93837e-05	0.000328012
ENSMUSG00000055653	26.1188	0.935789	2.97424e-05	0.000331794
ENSMUSG00000048271	1714.92	0.175359	2.98236e-05	0.000332478
ENSMUSG00000044098	283.043	0.327106	3.03035e-05	0.000337601
ENSMUSG00000051397	5012.07	-0.23431	3.04653e-05	0.000339176
ENSMUSG00000079057	78.1923	1.39264	3.05967e-05	0.000340411
ENSMUSG00000027782	2774.25	0.115116	3.07393e-05	0.000341769
ENSMUSG00000062248	768.355	-0.198361	3.10117e-05	0.000344568
ENSMUSG00000018425	498.699	0.232813	3.13517e-05	0.000348113
ENSMUSG00000021357	684.679	0.179676	3.1574e-05	0.000350118
ENSMUSG00000033589	1011.27	-0.194024	3.15744e-05	0.000350118
ENSMUSG00000020846	626.631	-0.184558	3.1678e-05	0.000351032
ENSMUSG00000025355	29.8102	1.00869	3.18164e-05	0.000352331
ENSMUSG00000022337	1096.99	0.203257	3.1879e-05	0.00035279
ENSMUSG00000091264	594.534	0.194872	3.19471e-05	0.000353309
ENSMUSG00000029554	1546.34	-0.152728	3.19826e-05	0.000353467
ENSMUSG00000022021	1723.6	-0.148303	3.22674e-05	0.000356377
ENSMUSG00000055200	133.228	-0.405714	3.2651e-05	0.000360375
ENSMUSG00000031422	5531.87	0.104352	3.31492e-05	0.000365631
ENSMUSG00000074415	49.2307	0.868034	3.38286e-05	0.000372877
ENSMUSG00000035901	1614.87	0.14049	3.38933e-05	0.000373342
ENSMUSG00000025792	1397.07	-0.176134	3.40181e-05	0.000374469
ENSMUSG00000040829	42.5695	0.792288	3.4626e-05	0.000380814
ENSMUSG00000049092	164.886	0.363712	3.46403e-05	0.000380814
ENSMUSG00000029033	699.182	-0.228	3.47968e-05	0.000382282
ENSMUSG00000062312	2310.4	-0.110738	3.53106e-05	0.000387671
ENSMUSG00000017715	3411.48	0.115969	3.54087e-05	0.000388491
ENSMUSG00000037523	1121.79	-0.13499	3.54787e-05	0.000389003
ENSMUSG00000032718	5.05224	2.75262	3.58245e-05	0.000392536
ENSMUSG00000027342	4917.43	-0.153909	3.58972e-05	0.000393073
ENSMUSG00000022508	525.567	0.308434	3.65615e-05	0.000399767
ENSMUSG00000023353	1572.37	-0.170821	3.65348e-05	0.000399767
ENSMUSG00000026355	3415.01	-0.131927	3.65806e-05	0.000399767
ENSMUSG00000060275	11.2036	1.4937	3.72777e-05	0.000407117
ENSMUSG00000020048	5511.42	0.10231	3.7529e-05	0.000409415
ENSMUSG00000061603	331.808	-0.499144	3.75373e-05	0.000409415
ENSMUSG00000036093	1004.94	0.211548	3.77731e-05	0.000411506
ENSMUSG00000089764	329.707	0.283685	3.77785e-05	0.000411506
ENSMUSG00000041801	846.56	-0.2635	3.80393e-05	0.000414076
ENSMUSG00000028032	969.806	-0.175318	3.84079e-05	0.000417815
ENSMUSG00000019564	137.722	0.413748	3.85045e-05	0.000418592
ENSMUSG00000032046	842.269	-0.168532	3.90068e-05	0.000423775
ENSMUSG00000036943	426.59	0.244381	3.97843e-05	0.00043194
ENSMUSG00000035305	149.179	0.390036	3.99457e-05	0.00043341
ENSMUSG00000020273	901.996	-0.217583	4.0094e-05	0.000434735
ENSMUSG00000074155	6.74595	-2.10464	4.01791e-05	0.000435374
ENSMUSG00000038605	281.442	-0.271942	4.05633e-05	0.000439251
ENSMUSG00000038604	1223.33	-0.15817	4.07307e-05	0.000440777
ENSMUSG00000038213	121.996	0.437721	4.10944e-05	0.000444424
ENSMUSG00000050390	2041.51	-0.110242	4.11492e-05	0.000444726
ENSMUSG00000024614	1138.73	0.167089	4.17455e-05	0.000450879
ENSMUSG00000019923	1275.54	0.147724	4.18614e-05	0.000451837
ENSMUSG00000032257	22.021	1.06851	4.24589e-05	0.000457989
ENSMUSG00000025487	1800.87	-0.14657	4.26143e-05	0.000459367
ENSMUSG00000030800	173.385	-0.364373	4.27053e-05	0.000459817
ENSMUSG00000042535	1961.02	-0.131951	4.27113e-05	0.000459817
ENSMUSG00000025134	3316.45	-0.154267	4.30692e-05	0.000463369
ENSMUSG00000071662	1002.44	-0.173987	4.41568e-05	0.000474764
ENSMUSG00000026420	107.811	-0.444987	4.48303e-05	0.000481694
ENSMUSG00000097336	63.2906	0.65936	4.5167e-05	0.000484998
ENSMUSG00000022772	1879.27	0.141361	4.54619e-05	0.000487536
ENSMUSG00000033335	3312.04	-0.101999	4.54401e-05	0.000487536
ENSMUSG00000044576	13.0588	1.58962	4.55521e-05	0.000488188
ENSMUSG00000066829	32.8178	0.809368	4.59264e-05	0.000491883
ENSMUSG00000066877	901.64	0.185575	4.65312e-05	0.00049804
ENSMUSG00000028633	3337.61	0.144777	4.66882e-05	0.000499399
ENSMUSG00000032040	697.278	-0.214843	4.71345e-05	0.000503848
ENSMUSG00000020986	587.575	0.182246	4.72017e-05	0.000504243
ENSMUSG00000039542	310.429	0.294469	4.74003e-05	0.000506039
ENSMUSG00000051236	1654.37	-0.169264	4.77133e-05	0.000509054
ENSMUSG00000017707	2347.68	0.125077	4.78656e-05	0.000510352
ENSMUSG00000045103	303.584	-0.285944	4.79202e-05	0.000510606
ENSMUSG00000072419	33.0702	0.812611	4.82092e-05	0.000513357
ENSMUSG00000021112	1100.13	0.202726	4.84226e-05	0.000515299
ENSMUSG00000035202	1562.84	0.204682	4.95205e-05	0.000526646
ENSMUSG00000025417	1527.1	-0.122906	5.00862e-05	0.000532322
ENSMUSG00000074221	440.821	0.30294	5.03086e-05	0.000534344
ENSMUSG00000033909	7419.67	0.101402	5.10216e-05	0.000541572
ENSMUSG00000028042	991.715	-0.179688	5.1529e-05	0.000546608
ENSMUSG00000093661	134.838	0.45501	5.1566e-05	0.000546652
ENSMUSG00000031447	9403.95	-0.0952584	5.17115e-05	0.000547846
ENSMUSG00000019966	217.039	-0.296208	5.19834e-05	0.000550376
ENSMUSG00000009207	604.645	-0.187899	5.20475e-05	0.000550704
ENSMUSG00000019773	814.379	-0.23722	5.25799e-05	0.000555984
ENSMUSG00000015889	1589.54	-0.144967	5.27534e-05	0.000557464
ENSMUSG00000005233	591.945	-0.205863	5.29311e-05	0.000558986
ENSMUSG00000024858	2190.61	-0.103654	5.32486e-05	0.000561982
ENSMUSG00000002602	1625.3	0.182808	5.3729e-05	0.000566693
ENSMUSG00000024238	298.649	0.268952	5.41158e-05	0.00057012
ENSMUSG00000044080	684.511	-0.246005	5.41225e-05	0.00057012
ENSMUSG00000011034	4.96656	2.72371	5.46675e-05	0.000575496
ENSMUSG00000016757	2095.69	-0.130483	5.50532e-05	0.000578824
ENSMUSG00000024513	1644.01	-0.156392	5.50425e-05	0.000578824
ENSMUSG00000019087	2583.78	-0.121461	5.50936e-05	0.000578883
ENSMUSG00000041112	150.328	0.392664	5.52e-05	0.000579635
ENSMUSG00000026655	1518.68	0.153011	5.57397e-05	0.000584933
ENSMUSG00000009112	1971.58	0.112487	5.59284e-05	0.000586543
ENSMUSG00000019312	880.773	-0.17206	5.63041e-05	0.000590111
ENSMUSG00000020085	277.793	0.305549	5.64581e-05	0.000590237
ENSMUSG00000020758	12120.7	-0.146205	5.63619e-05	0.000590237
ENSMUSG00000021408	672.04	0.177857	5.64506e-05	0.000590237
ENSMUSG00000027947	163.918	0.406776	5.64238e-05	0.000590237
ENSMUSG00000085992	34.7989	-0.772268	5.67699e-05	0.000593125
ENSMUSG00000022607	1645.97	0.135192	5.71294e-05	0.000596506
ENSMUSG00000029020	1805.41	-0.120705	5.74309e-05	0.000599277
ENSMUSG00000036523	106.763	-0.544212	5.83082e-05	0.00060805
ENSMUSG00000027220	50.2489	0.711618	5.83794e-05	0.000608412
ENSMUSG00000013160	2027.08	-0.125558	5.84812e-05	0.000608709
ENSMUSG00000082536	2456.57	0.121953	5.84622e-05	0.000608709
ENSMUSG00000028544	50.4862	0.666959	5.93861e-05	0.000617742
ENSMUSG00000025887	249.737	0.384058	5.96474e-05	0.000620072
ENSMUSG00000020525	803.146	-0.170395	6.29376e-05	0.000653867
ENSMUSG00000021965	732.959	-0.188886	6.30427e-05	0.00065455
ENSMUSG00000073910	513.381	-0.221926	6.32056e-05	0.000655832
ENSMUSG00000054364	2036.7	-0.195032	6.43229e-05	0.00066701
ENSMUSG00000033102	640.127	0.192444	6.44116e-05	0.000667513
ENSMUSG00000069808	751.063	-0.215537	6.45038e-05	0.000668052
ENSMUSG00000032348	354.592	-0.302056	6.52048e-05	0.000674892
ENSMUSG00000070544	3288.57	0.142748	6.59615e-05	0.000682299
ENSMUSG00000023020	477.203	-0.258608	6.60549e-05	0.000682841
ENSMUSG00000050100	101.829	-0.434386	6.67409e-05	0.000689504
ENSMUSG00000027611	60.8032	0.622054	6.68159e-05	0.00068985
ENSMUSG00000036931	26.2612	0.942254	6.7475e-05	0.000696223
ENSMUSG00000043924	35.2872	-0.770077	6.7674e-05	0.000697843
ENSMUSG00000027593	3259.7	-0.143098	6.79595e-05	0.000700353
ENSMUSG00000022637	1118.02	0.187415	6.80589e-05	0.000700943
ENSMUSG00000015944	236.009	0.368743	6.83093e-05	0.00070286
ENSMUSG00000037894	2702.05	-0.146164	6.83295e-05	0.00070286
ENSMUSG00000024791	760.503	-0.182239	6.84949e-05	0.000704126
ENSMUSG00000035198	1754.36	-0.178088	6.87024e-05	0.000705823
ENSMUSG00000041199	275.46	-0.278944	6.9568e-05	0.000714275
ENSMUSG00000048327	2457.55	0.11317	6.9808e-05	0.000716297
ENSMUSG00000022156	10.9995	1.50588	6.99509e-05	0.000717321
ENSMUSG00000009621	465.601	-0.229455	7.15724e-05	0.000733496
ENSMUSG00000010660	366.933	-0.259276	7.19145e-05	0.000736548
ENSMUSG00000020865	46.4826	1.14517	7.2231e-05	0.000739335
ENSMUSG00000038291	872.927	-0.180672	7.3063e-05	0.000747391
ENSMUSG00000018362	5142.11	-0.129695	7.33601e-05	0.000749969
ENSMUSG00000042632	344.325	0.277887	7.35537e-05	0.000751485
ENSMUSG00000034993	2810.77	-0.115099	7.45824e-05	0.000761528
ENSMUSG00000044716	82.5977	-0.575901	7.48516e-05	0.000763808
ENSMUSG00000032496	2.21397	4.61652	7.5495e-05	0.000769901
ENSMUSG00000056054	5.82564	2.3012	7.61488e-05	0.000776093
ENSMUSG00000039713	318.975	-0.287594	7.69136e-05	0.000783407
ENSMUSG00000037110	256.475	0.328545	7.69677e-05	0.000783479
ENSMUSG00000023092	160.582	-0.395508	7.70191e-05	0.000783522
ENSMUSG00000029363	1477.44	-0.124232	7.7128e-05	0.00078415
ENSMUSG00000056144	26.518	1.00646	7.78846e-05	0.000791359
ENSMUSG00000024999	1115.35	0.145999	7.92471e-05	0.000804711
ENSMUSG00000074794	390.482	0.38445	7.9783e-05	0.000809659
ENSMUSG00000051934	1427.51	0.130467	8.01696e-05	0.000813086
ENSMUSG00000106874	68.76	0.532829	8.04064e-05	0.000814991
ENSMUSG00000023832	527.588	0.277727	8.20736e-05	0.000831383
ENSMUSG00000025823	2177.77	0.117582	8.30906e-05	0.000841172
ENSMUSG00000020235	1299.3	-0.153404	8.39407e-05	0.000849262
ENSMUSG00000039159	1178.8	0.141417	8.46708e-05	0.000856127
ENSMUSG00000079003	1343.11	-0.23984	8.59162e-05	0.000868192
ENSMUSG00000043542	1380.13	0.146233	8.60915e-05	0.000869435
ENSMUSG00000010048	881.97	-0.171886	8.61439e-05	0.000869437
ENSMUSG00000035891	750.872	-0.203455	8.87849e-05	0.000895017
ENSMUSG00000081214	544.115	-0.51347	8.87861e-05	0.000895017
ENSMUSG00000044770	8.12122	1.65622	8.94644e-05	0.000901309
ENSMUSG00000038167	227.148	-0.312504	8.97082e-05	0.000903218
ENSMUSG00000022860	13.6767	-1.28608	8.97739e-05	0.000903333
ENSMUSG00000036106	142.765	-0.36679	8.98343e-05	0.000903395
ENSMUSG00000024087	3884.42	0.190007	9.02176e-05	0.0009067
ENSMUSG00000023004	3690.08	-0.224645	9.03116e-05	0.000907097
ENSMUSG00000025395	1175.69	-0.148389	9.04743e-05	0.000908183
ENSMUSG00000044813	427.168	0.209733	9.16288e-05	0.000919217
ENSMUSG00000032359	756.55	-0.204771	9.17486e-05	0.000919864
ENSMUSG00000048277	7816.38	-0.158009	9.18727e-05	0.000920554
ENSMUSG00000059474	1239.93	0.154647	9.19914e-05	0.000921188
ENSMUSG00000003227	14.5311	-1.28038	9.30342e-05	0.000931069
ENSMUSG00000061273	1610.76	-0.128164	9.3564e-05	0.000935809
ENSMUSG00000029207	1076.67	0.242911	9.36373e-05	0.00093598
ENSMUSG00000041598	668.971	0.190438	9.38484e-05	0.000937526
ENSMUSG00000021978	1281.88	0.149347	9.39625e-05	0.000938102
ENSMUSG00000020638	48.221	0.951414	9.42023e-05	0.000939369
ENSMUSG00000046841	1314.52	0.128769	9.41486e-05	0.000939369
ENSMUSG00000029545	607.535	0.18644	9.43371e-05	0.000940149
ENSMUSG00000037613	483.311	0.417507	9.51475e-05	0.000947658
ENSMUSG00000024081	1186.22	0.165715	9.55633e-05	0.000951229
ENSMUSG00000020211	1541.16	-0.187753	9.60409e-05	0.000955412
ENSMUSG00000020593	147.759	0.348444	9.62549e-05	0.000956968
ENSMUSG00000039347	342.111	-0.295901	9.63517e-05	0.000957358
ENSMUSG00000031378	309.51	-0.281605	9.68707e-05	0.00096194
ENSMUSG00000053460	60.6684	0.593194	9.78642e-05	0.000971226
ENSMUSG00000066150	1695.16	0.133759	9.93696e-05	0.000985578
ENSMUSG00000046245	3.36841	4.19235	9.98519e-05	0.000989772
ENSMUSG00000027602	348.469	-0.271958	0.00010142	0.00100472
ENSMUSG00000038344	499.294	0.198852	0.00010318	0.00102155
ENSMUSG00000034412	760.767	-0.168144	0.000103368	0.00102279
ENSMUSG00000112023	3.13801	5.12128	0.000104229	0.00103071
ENSMUSG00000063889	104.425	0.506271	0.0001045	0.00103277
ENSMUSG00000025358	1455.97	-0.145168	0.000104672	0.00103386
ENSMUSG00000025372	2178.25	-0.11751	0.0001055	0.00104134
ENSMUSG00000044600	2192.65	-0.113166	0.000105556	0.00104134
ENSMUSG00000028211	47.2415	0.87748	0.000107164	0.00105658
ENSMUSG00000032358	400.175	-0.271179	0.000108031	0.0010645
ENSMUSG00000050192	649.819	-0.266272	0.000108383	0.00106734
ENSMUSG00000024725	876.178	-0.17814	0.000109167	0.00107443
ENSMUSG00000019461	1799.34	-0.166182	0.00010989	0.0010809
ENSMUSG00000008855	977.575	-0.142967	0.000110478	0.00108605
ENSMUSG00000046324	4493.48	-0.182916	0.000113045	0.00111062
ENSMUSG00000052456	2724.2	-0.159168	0.000113185	0.00111134
ENSMUSG00000035914	1208.89	0.15271	0.000113383	0.00111263
ENSMUSG00000032397	959.691	-0.149294	0.000113466	0.00111278
ENSMUSG00000006362	5.13656	2.23599	0.000113946	0.00111683
ENSMUSG00000005299	1951.02	-0.118905	0.000114117	0.00111737
ENSMUSG00000035929	60.9603	0.924077	0.000114135	0.00111737
ENSMUSG00000056966	8.83783	-1.66122	0.000114635	0.00112161
ENSMUSG00000026767	2219.65	0.247167	0.000115396	0.00112838
ENSMUSG00000020695	33.4184	0.837149	0.000116124	0.00113483
ENSMUSG00000048200	141.44	-0.376503	0.000117698	0.00114955
ENSMUSG00000040212	838.139	-0.18971	0.000118506	0.00115676
ENSMUSG00000057554	506.15	0.222654	0.000119223	0.00116308
ENSMUSG00000066724	763.829	-0.237187	0.000119661	0.00116666
ENSMUSG00000030168	1282.98	0.162362	0.000120028	0.00116955
ENSMUSG00000070372	2673.46	-0.104739	0.000121789	0.00118602
ENSMUSG00000032911	49.9644	-0.749417	0.000122254	0.00118985
ENSMUSG00000023908	358.405	-0.227333	0.000122387	0.00119045
ENSMUSG00000044345	1434.73	-0.128286	0.000122462	0.00119048
ENSMUSG00000031848	1028.15	-0.207194	0.000123256	0.0011975
ENSMUSG00000023104	1412.57	-0.139611	0.000124211	0.00120607
ENSMUSG00000074818	86.8149	-0.483164	0.000124367	0.00120689
ENSMUSG00000053198	108.036	-0.422019	0.000124992	0.00121224
ENSMUSG00000017837	1031.08	-0.182984	0.000125392	0.00121541
ENSMUSG00000026042	24.774	0.899514	0.000125675	0.00121744
ENSMUSG00000030774	1727.54	-0.11459	0.000126512	0.00122484
ENSMUSG00000047180	6.15536	2.54457	0.000126615	0.00122513
ENSMUSG00000056153	870.461	0.149762	0.000127063	0.00122875
ENSMUSG00000074896	32.2685	0.947589	0.000127259	0.00122993
ENSMUSG00000033596	4597.4	-0.0954245	0.000127515	0.00123168
ENSMUSG00000022788	492.013	-0.244938	0.000127782	0.00123355
ENSMUSG00000036707	2797.73	0.102689	0.000128014	0.00123507
ENSMUSG00000031400	2411.09	0.114663	0.000128985	0.00124371
ENSMUSG00000025132	33402.8	-0.173549	0.000129066	0.00124378
ENSMUSG00000001964	1423.85	-0.145874	0.000129221	0.00124455
ENSMUSG00000028959	1475.17	-0.159592	0.000130511	0.00125625
ENSMUSG00000038990	613.162	-0.172561	0.000130793	0.00125823
ENSMUSG00000021294	1087.35	0.238145	0.000133503	0.00128355
ENSMUSG00000039518	21.1513	-0.980923	0.00013465	0.00129383
ENSMUSG00000037013	2520.45	-0.100847	0.000136802	0.00131367
ENSMUSG00000062683	1965.29	-0.20994	0.000136871	0.00131367
ENSMUSG00000032897	1095.46	-0.149351	0.000137141	0.0013155
ENSMUSG00000025133	1370.3	0.114941	0.000138795	0.00133059
ENSMUSG00000023905	2886.22	-0.200063	0.000139537	0.0013368
ENSMUSG00000031093	26.398	0.877528	0.000139604	0.0013368
ENSMUSG00000031563	4648.45	-0.116864	0.000140034	0.00134015
ENSMUSG00000030138	2231.02	0.108389	0.000142949	0.00136727
ENSMUSG00000027254	71.9443	-0.572617	0.000145008	0.00138616
ENSMUSG00000029627	139.531	0.379682	0.000146858	0.00140304
ENSMUSG00000047222	4.37313	2.732	0.000151811	0.00144953
ENSMUSG00000026955	253.623	-0.30786	0.000152693	0.00145711
ENSMUSG00000037321	180.788	0.58883	0.000153323	0.00146229
ENSMUSG00000020794	2092.04	-0.112854	0.000153568	0.00146378
ENSMUSG00000039634	95.406	0.441924	0.000154124	0.00146823
ENSMUSG00000068270	549.705	-0.237921	0.000154374	0.00146978
ENSMUSG00000047368	780.268	0.177003	0.000154482	0.00146996
ENSMUSG00000020091	3206.59	-0.128824	0.000155683	0.00148055
ENSMUSG00000030978	5114.68	-0.0914231	0.000157596	0.00149703
ENSMUSG00000067575	116.611	-0.546856	0.000157523	0.00149703
ENSMUSG00000086513	9.31493	1.4843	0.000159366	0.00151298
ENSMUSG00000022394	843.645	-0.173712	0.000159993	0.00151806
ENSMUSG00000020456	4642.41	-0.100601	0.000160633	0.00152327
ENSMUSG00000022428	481.692	-0.26193	0.000162552	0.00154058
ENSMUSG00000042244	53.861	0.580833	0.000163521	0.00154889
ENSMUSG00000008393	2183.55	-0.134649	0.000163901	0.00155072
ENSMUSG00000058318	639.366	0.207139	0.000163896	0.00155072
ENSMUSG00000030701	50.6465	-0.669025	0.000164147	0.00155216
ENSMUSG00000013089	319.744	0.282169	0.000165098	0.00156027
ENSMUSG00000039043	952.965	-0.161276	0.000165416	0.00156239
ENSMUSG00000009863	1715.68	-0.159912	0.000165973	0.00156676
ENSMUSG00000032905	924.607	0.15592	0.000167655	0.00158174
ENSMUSG00000056133	3.28756	3.63451	0.000168618	0.00158992
ENSMUSG00000070469	90.8143	-0.484604	0.000169148	0.00159401
ENSMUSG00000048644	255.612	0.355065	0.000169458	0.00159603
ENSMUSG00000030513	929.705	0.142192	0.000172128	0.00162026
ENSMUSG00000000184	908.225	0.225904	0.000173069	0.00162675
ENSMUSG00000030374	2092.73	-0.113646	0.000173111	0.00162675
ENSMUSG00000055561	764.19	-0.185312	0.000173047	0.00162675
ENSMUSG00000031955	2087.47	-0.135466	0.000174774	0.00164145
ENSMUSG00000002342	1665.49	-0.124385	0.000175107	0.00164365
ENSMUSG00000033285	1016.21	0.14051	0.000175625	0.00164759
ENSMUSG00000109865	1284.21	-0.138596	0.000175827	0.00164855
ENSMUSG00000026890	109.769	-0.416155	0.00017599	0.00164915
ENSMUSG00000041870	3202.75	-0.100839	0.000177315	0.00166063
ENSMUSG00000027634	1327.67	-0.183658	0.000177435	0.00166082
ENSMUSG00000039501	941.639	0.217025	0.000178026	0.00166542
ENSMUSG00000071604	340.2	-0.239754	0.000178273	0.00166678
ENSMUSG00000003154	611.601	-0.197662	0.000181541	0.00169558
ENSMUSG00000047003	294.791	-0.252159	0.000181557	0.00169558
ENSMUSG00000025357	696.353	-0.217685	0.000182178	0.00170043
ENSMUSG00000013033	1778.11	-0.170921	0.000182989	0.00170704
ENSMUSG00000036046	2509.2	-0.130527	0.000183401	0.00170993
ENSMUSG00000035770	2682.23	0.15824	0.000185345	0.00172708
ENSMUSG00000030538	413.853	-0.230609	0.00018681	0.00173976
ENSMUSG00000040463	11362	0.0899311	0.000186926	0.00173987
ENSMUSG00000029648	1222.71	0.240896	0.000187093	0.00174045
ENSMUSG00000109761	58.7069	0.547667	0.000187358	0.00174193
ENSMUSG00000031796	1063.28	-0.132918	0.000187709	0.00174422
ENSMUSG00000031537	1594.64	0.140918	0.000188793	0.00175332
ENSMUSG00000035095	209.206	0.295315	0.000189126	0.00175543
ENSMUSG00000001627	1614.74	0.134604	0.000189717	0.00175922
ENSMUSG00000087701	618.212	-0.211108	0.000189745	0.00175922
ENSMUSG00000025591	995.043	0.145017	0.000189889	0.00175957
ENSMUSG00000041859	4595.86	-0.105191	0.000191285	0.00177151
ENSMUSG00000001750	991.23	0.193124	0.000192135	0.00177741
ENSMUSG00000008305	701.39	-0.163308	0.00019203	0.00177741
ENSMUSG00000062580	762.743	-0.157921	0.000194042	0.00179405
ENSMUSG00000056758	245.718	0.26516	0.000194814	0.00180019
ENSMUSG00000051339	3939.58	-0.202758	0.000195621	0.00180665
ENSMUSG00000046295	230.665	-0.439711	0.000196971	0.0018181
ENSMUSG00000049624	259.39	0.280562	0.000197678	0.00182361
ENSMUSG00000024826	2048.42	-0.111913	0.000197818	0.00182389
ENSMUSG00000021939	4009.81	0.109373	0.000199843	0.00184154
ENSMUSG00000021094	440.341	0.250815	0.000202659	0.00186646
ENSMUSG00000027010	1401.63	-0.141687	0.000203043	0.00186896
ENSMUSG00000045045	996.143	-0.188481	0.000204232	0.00187887
ENSMUSG00000062345	61.1058	0.544592	0.000205358	0.00188818
ENSMUSG00000039478	262.453	0.261408	0.000205829	0.00189147
ENSMUSG00000035208	17.7203	1.1378	0.000207131	0.00190238
ENSMUSG00000030726	746.847	-0.177358	0.000207447	0.00190423
ENSMUSG00000029910	1970.54	-0.128102	0.000207832	0.00190671
ENSMUSG00000020661	1084.2	-0.203708	0.000208169	0.00190875
ENSMUSG00000075585	176.677	-0.318719	0.00020888	0.00191422
ENSMUSG00000036138	535.205	0.182066	0.000209148	0.00191562
ENSMUSG00000002221	1728.83	-0.133249	0.000210754	0.00192926
ENSMUSG00000001999	478.995	-0.220431	0.000213838	0.00195642
ENSMUSG00000041729	82.2228	-0.429885	0.000214364	0.00196016
ENSMUSG00000029413	151.568	0.357792	0.000214686	0.00196202
ENSMUSG00000036745	175.826	0.309663	0.000215049	0.00196425
ENSMUSG00000021567	8998.18	0.0690596	0.000216118	0.00197293
ENSMUSG00000002147	2786.66	-0.0937513	0.000216433	0.00197372
ENSMUSG00000036990	2661.68	0.202065	0.000216441	0.00197372
ENSMUSG00000027893	3345.77	0.0965252	0.000216845	0.00197632
ENSMUSG00000030681	473.527	0.274486	0.000217731	0.0019833
ENSMUSG00000044496	1146.83	-0.171298	0.000218324	0.00198762
ENSMUSG00000040813	891.306	-0.181022	0.000218755	0.00199046
ENSMUSG00000029381	943.773	-0.18005	0.00021941	0.00199533
ENSMUSG00000018209	1857.69	0.10857	0.000219721	0.00199706
ENSMUSG00000025781	4831.95	-0.106995	0.000221329	0.00201057
ENSMUSG00000024921	1627.59	0.148797	0.000221766	0.00201235
ENSMUSG00000068245	8.04336	1.55789	0.00022171	0.00201235
ENSMUSG00000006057	998.884	-0.161533	0.000224521	0.00203624
ENSMUSG00000056755	3.38219	3.22637	0.000225754	0.0020463
ENSMUSG00000032717	33.772	-0.747351	0.000226672	0.0020535
ENSMUSG00000028864	19.4199	1.08771	0.000227793	0.00206142
ENSMUSG00000043279	1576.65	0.277043	0.00022767	0.00206142
ENSMUSG00000043091	6416.06	-0.121941	0.000229341	0.00207429
ENSMUSG00000005034	1344.31	0.124977	0.000229632	0.0020758
ENSMUSG00000020241	3224.04	-0.164702	0.000230585	0.00208102
ENSMUSG00000021763	29.6324	0.774228	0.000230464	0.00208102
ENSMUSG00000031570	294.619	0.253321	0.000230538	0.00208102
ENSMUSG00000048458	43.5778	-0.594714	0.000231153	0.00208502
ENSMUSG00000040365	625.605	-0.172394	0.000233696	0.00210681
ENSMUSG00000021866	390.217	-0.220914	0.000234567	0.00211352
ENSMUSG00000074604	23.8225	0.896635	0.000237401	0.0021379
ENSMUSG00000025135	2724.33	-0.173775	0.000238434	0.00214603
ENSMUSG00000039985	671.923	0.193306	0.00024251	0.00218154
ENSMUSG00000027356	889.195	0.182089	0.000243642	0.00218935
ENSMUSG00000031756	1046.27	-0.151296	0.000243638	0.00218935
ENSMUSG00000019768	54.754	0.550328	0.000243781	0.00218942
ENSMUSG00000031825	21.8709	0.95915	0.000244523	0.00219372
ENSMUSG00000095296	32.3723	0.793227	0.000244404	0.00219372
ENSMUSG00000025105	256.967	0.289577	0.000245001	0.00219682
ENSMUSG00000026790	1320.84	-0.152436	0.000245261	0.00219797
ENSMUSG00000038718	497.721	-0.185604	0.000247643	0.00221812
ENSMUSG00000036208	780.334	0.171079	0.000247799	0.00221832
ENSMUSG00000109903	5.99311	2.07918	0.000248303	0.00222163
ENSMUSG00000015165	6380.79	-0.0849899	0.000248802	0.0022249
ENSMUSG00000050002	137.038	0.364251	0.000250922	0.00224266
ENSMUSG00000062933	5994.52	-0.15309	0.000252478	0.00225535
ENSMUSG00000030946	60.3361	0.558271	0.000252882	0.00225774
ENSMUSG00000029415	1378.58	0.121911	0.000253433	0.00225903
ENSMUSG00000032570	1233.51	0.124465	0.000253359	0.00225903
ENSMUSG00000033728	490.334	-0.184795	0.000253255	0.00225903
ENSMUSG00000037103	1513.39	-0.154383	0.000254922	0.00227108
ENSMUSG00000035164	400.881	0.262703	0.000255928	0.00227882
ENSMUSG00000046589	489.879	-0.209281	0.000257146	0.00228845
ENSMUSG00000025969	6260.18	-0.157297	0.00025927	0.00230612
ENSMUSG00000039530	1595.4	-0.156683	0.000259987	0.00231126
ENSMUSG00000021803	58.1197	-0.536633	0.000260338	0.00231314
ENSMUSG00000021933	7.33931	-1.73719	0.000260641	0.00231459
ENSMUSG00000008540	274.551	1.32118	0.000261355	0.0023197
ENSMUSG00000041040	388.761	0.222038	0.00026239	0.00232765
ENSMUSG00000031523	4211.62	-0.167786	0.000269432	0.00238884
ENSMUSG00000018849	3602.14	-0.112955	0.000269994	0.00239255
ENSMUSG00000066043	1862.65	-0.138498	0.000270353	0.00239445
ENSMUSG00000060675	202.763	-0.334502	0.000273075	0.00241727
ENSMUSG00000024764	1451.17	-0.109292	0.000274234	0.00242624
ENSMUSG00000054808	12926.1	-0.0910507	0.000275671	0.00243766
ENSMUSG00000025144	957.094	-0.201891	0.000276614	0.00244469
ENSMUSG00000036352	901.163	-0.207039	0.000277252	0.00244904
ENSMUSG00000041044	3.46205	2.90107	0.000278083	0.00245508
ENSMUSG00000041845	871.905	-0.150333	0.000280087	0.00247145
ENSMUSG00000040329	80.6253	0.482465	0.000282544	0.00249181
ENSMUSG00000014748	2626.26	-0.115399	0.000283437	0.00249836
ENSMUSG00000023032	131.576	-0.369234	0.000284009	0.00250194
ENSMUSG00000037600	173.575	-0.333367	0.000284143	0.00250194
ENSMUSG00000019789	13.4071	-1.24911	0.000284473	0.00250351
ENSMUSG00000018548	1825.61	-0.102793	0.000285073	0.00250747
ENSMUSG00000031669	425.412	-0.219684	0.000286165	0.00251574
ENSMUSG00000031700	2300.65	0.154491	0.000287083	0.00252248
ENSMUSG00000021400	753.254	-0.174667	0.000287779	0.00252726
ENSMUSG00000085399	163.78	-0.395238	0.000288859	0.00253541
ENSMUSG00000020590	1067.16	0.141732	0.000289961	0.00254374
ENSMUSG00000032702	1638.69	-0.128457	0.000290811	0.00254985
ENSMUSG00000034341	4045.41	-0.125068	0.000291247	0.00255232
ENSMUSG00000001630	375.381	0.259531	0.000293952	0.00257467
ENSMUSG00000032199	4372.06	-0.0846555	0.000296635	0.0025968
ENSMUSG00000029148	1754.33	-0.103813	0.000298162	0.0026088
ENSMUSG00000023904	507.653	-0.269745	0.000304023	0.00265868
ENSMUSG00000020889	1998.76	-0.126052	0.000305666	0.00267165
ENSMUSG00000031538	210.24	0.290461	0.000306076	0.00267382
ENSMUSG00000029781	3253.8	-0.106854	0.000307183	0.00268115
ENSMUSG00000094870	1222.38	0.143276	0.000307237	0.00268115
ENSMUSG00000018678	701.947	-0.151298	0.000307781	0.00268449
ENSMUSG00000015002	3513.76	0.090479	0.000309003	0.00269373
ENSMUSG00000022594	200.858	-0.301392	0.000309263	0.00269459
ENSMUSG00000025393	26657.9	-0.111177	0.000310739	0.00270603
ENSMUSG00000019194	147.117	-0.356899	0.000312893	0.00272336
ENSMUSG00000034854	139.621	-0.341091	0.000313855	0.00273031
ENSMUSG00000028293	571.622	0.205332	0.000315126	0.00273993
ENSMUSG00000045319	424.513	0.228937	0.000315943	0.0027456
ENSMUSG00000024101	631.446	-0.174086	0.000324915	0.00282209
ENSMUSG00000020038	661.019	-0.15615	0.000325701	0.00282744
ENSMUSG00000058354	197.314	-0.423239	0.000333976	0.00289777
ENSMUSG00000073542	463.982	-0.179022	0.000335535	0.00290978
ENSMUSG00000028766	10.6461	1.81012	0.000335821	0.00291074
ENSMUSG00000021712	363.98	0.213582	0.000337611	0.00292473
ENSMUSG00000020592	4062.53	0.0899628	0.00033847	0.00293065
ENSMUSG00000020827	1859.25	-0.157318	0.000340385	0.00294552
ENSMUSG00000040084	2435.29	-0.110344	0.000340542	0.00294552
ENSMUSG00000023106	1381.59	0.206685	0.000341613	0.00295325
ENSMUSG00000005442	2581.3	-0.15273	0.000342394	0.00295846
ENSMUSG00000019877	3170.73	0.108923	0.000342598	0.00295869
ENSMUSG00000039835	3574.78	0.192474	0.000342914	0.00295988
ENSMUSG00000035441	517.558	0.209218	0.000343707	0.00296519
ENSMUSG00000047731	1193.26	0.141297	0.000344259	0.00296841
ENSMUSG00000027217	10.6593	1.33767	0.000344446	0.00296849
ENSMUSG00000019861	1077.1	0.133822	0.000345095	0.00297253
ENSMUSG00000029263	605.057	-0.179065	0.000348069	0.00299571
ENSMUSG00000081406	2549.63	-0.133424	0.000348145	0.00299571
ENSMUSG00000032547	3096.3	-0.107926	0.000350397	0.00301352
ENSMUSG00000034634	42.9156	-0.727973	0.000351228	0.00301911
ENSMUSG00000091903	21.5014	0.943751	0.000352037	0.0030245
ENSMUSG00000026643	1397.11	-0.132697	0.000353402	0.00303309
ENSMUSG00000026895	1409.65	-0.157875	0.000353294	0.00303309
ENSMUSG00000040731	8540.15	-0.0988305	0.000356155	0.00305514
ENSMUSG00000042745	951.731	0.165057	0.000361259	0.00309733
ENSMUSG00000038074	127.814	0.408718	0.000362575	0.00310701
ENSMUSG00000032372	175.841	0.377898	0.00036354	0.00311368
ENSMUSG00000031504	76.8142	0.455235	0.00036403	0.00311627
ENSMUSG00000028556	2399.86	0.21803	0.000364449	0.00311825
ENSMUSG00000052085	1246.41	-0.188158	0.000364946	0.0031209
ENSMUSG00000024844	1863.79	-0.194589	0.000367733	0.00314312
ENSMUSG00000025616	1478.25	0.137866	0.000370068	0.00316145
ENSMUSG00000024008	13.6989	-1.16251	0.000370626	0.00316459
ENSMUSG00000030187	7.04403	1.63689	0.000370911	0.0031654
ENSMUSG00000047656	59.3916	-0.548368	0.000371607	0.00316971
ENSMUSG00000053522	13.9218	-1.35997	0.000372822	0.00317845
ENSMUSG00000019590	1046.5	-0.159046	0.000375566	0.0032002
ENSMUSG00000037852	4152.66	0.111076	0.000375794	0.0032005
ENSMUSG00000039976	117.707	0.371511	0.00037714	0.00320993
ENSMUSG00000060475	896.159	0.144997	0.000377287	0.00320993
ENSMUSG00000027646	1403.47	0.126825	0.000377692	0.00321174
ENSMUSG00000004319	3285.28	0.111267	0.000378584	0.00321768
ENSMUSG00000039814	43.923	-0.606206	0.000381408	0.00324002
ENSMUSG00000025190	1357.83	-0.124188	0.000390274	0.00331365
ENSMUSG00000000386	7.49019	2.36352	0.000391502	0.00332238
ENSMUSG00000029267	829.593	0.159056	0.000392695	0.0033308
ENSMUSG00000021963	1580.72	-0.183768	0.00039504	0.00334898
ENSMUSG00000026255	37.8993	-0.71079	0.000397445	0.00336766
ENSMUSG00000024070	1688.68	0.13999	0.000398344	0.00337355
ENSMUSG00000092416	127.42	0.339348	0.000404762	0.00342616
ENSMUSG00000028478	3375.15	-0.131655	0.000406113	0.00343585
ENSMUSG00000020530	2370.1	0.111648	0.000406699	0.00343906
ENSMUSG00000026694	584.133	0.1867	0.000407705	0.00344582
ENSMUSG00000022583	13.1671	-1.25961	0.000416549	0.00351877
ENSMUSG00000007041	1996.53	-0.162166	0.000419058	0.00353817
ENSMUSG00000031616	31.0607	0.748641	0.000420023	0.00354272
ENSMUSG00000041959	2589.96	-0.160969	0.000419852	0.00354272
ENSMUSG00000025626	1708.82	0.180535	0.000421091	0.00354993
ENSMUSG00000085057	26.9841	0.770143	0.000421691	0.00355319
ENSMUSG00000030157	47.6137	0.588217	0.000422052	0.00355442
ENSMUSG00000021474	1818.24	0.106889	0.000425357	0.00358045
ENSMUSG00000026437	535.775	-0.178319	0.000426595	0.00358905
ENSMUSG00000024339	62.2527	0.581181	0.000428998	0.00360745
ENSMUSG00000031712	57.2971	-0.5104	0.000431832	0.00362944
ENSMUSG00000057421	1011.51	0.149907	0.000433323	0.00364013
ENSMUSG00000022863	719.338	0.172964	0.000435213	0.00365303
ENSMUSG00000026360	85.2618	0.423844	0.000435298	0.00365303
ENSMUSG00000047388	829.164	0.153051	0.000436582	0.00366196
ENSMUSG00000021147	399.115	0.201619	0.000437136	0.00366476
ENSMUSG00000054920	986.455	0.130654	0.000440983	0.00369328
ENSMUSG00000072704	1243.71	0.140909	0.000440847	0.00369328
ENSMUSG00000027357	510.51	0.185058	0.00044828	0.00375252
ENSMUSG00000063632	164.016	-0.312174	0.000452317	0.0037844
ENSMUSG00000020251	17.8147	-1.01118	0.000455045	0.00380531
ENSMUSG00000028965	23.8307	0.894289	0.000457098	0.00382056
ENSMUSG00000041301	7.8994	1.51464	0.000465033	0.00388493
ENSMUSG00000044026	459.256	-0.18868	0.000471648	0.00393821
ENSMUSG00000027589	354.749	0.222143	0.000472799	0.00394584
ENSMUSG00000052102	579.224	-0.168339	0.000475223	0.00396408
ENSMUSG00000047415	30.5407	-0.707768	0.000478401	0.0039886
ENSMUSG00000029475	952.263	-0.132251	0.00048064	0.00400525
ENSMUSG00000030465	504.579	0.381133	0.000482056	0.00401504
ENSMUSG00000021556	254.321	0.260713	0.000487233	0.00405613
[truncated: 14,635 more rows]

## Sheet: Supplementary Table 3
Supplementary Table 3. Enrichment analysis of DEGs
Term	Description	Log10 (q-value)	GeneNumber
ko04621	NOD-like receptor signaling pathway	-11.635	21
ko04668	TNF signaling pathway	-10.014	16
GO:0071396	cellular response to lipid	-6.677	28
GO:0034341	response to interferon-gamma	-10.439	18
GO:0043410	positive regulation of MAPK cascade	-4.047	21
GO:0070374	positive regulation of ERK1 and ERK2 cascade	-3.676	13
GO:0050865	regulation of cell activation	-2.928	23
GO:0030335	positive regulation of cell migration	-4.62	23
GO:0060759	regulation of response to cytokine stimulus	-5.512	12
GO:0030155	regulation of cell adhesion	-4.926	27
GO:0032680	regulation of tumor necrosis factor production	-4.032	12
GO:0051092	positive regulation of NF-kappaB transcription factor activity	-1.158	7
GO:0031012	extracellular matrix	-4.705	22
GO:0005539	glycosaminoglycan binding	-4.46	14
mmu04620	Toll-like receptor signaling pathway	-4.264	10
GO:0046427	positive regulation of JAK-STAT cascade	-1.932	7
GO:0031225	anchored component of membrane	-4.124	13
GO:0006925	inflammatory cell apoptotic process	-4.08	6
GO:0001944	vasculature development	-3.449	25
ko04151	PI3K-Akt signaling pathway	-0.659	10
