# Supplementary material for: ABCD4 is associated with mammary gland development in mammals
Source: BMC Genomics. 2024 May 20;25:494. doi: 10.1186/s12864-024-10398-9 (PMC11103957; doi:10.1186/s12864-024-10398-9)
Supplement: Supplementary file 3 — Additional file 3. The codes for scRNA-seq and RNA-seq analysis in this study. [file 12864_2024_10398_MOESM3_ESM.txt]

### RNA-seq 
## reads mapping & gene count
for i in *
do
hisat2 -p 12 -x indexes -1 ${id}_1.fq.gz ${id}_2.fq.gz -S ${id}.sam
samtools view -bS ${id}.sam > ${id}.bam
samtools sort -n -l 9 -o ${id}_sort.bam -@ 12 ${id}.bam
samtools index -@ 12 ${id}_sort.bam ${id}_sort.bam.bai
samtools flagstat -@ 12 ${id}_sort.bam > mapping/${id}.txt
htseq-count  -f bam -r name -s no ${id}_sort.bam  GRCm38.97.gtf > ${id}.count
done

### RNA-seq
## DESeq2
library('DESeq2')
countdata <- read.delim("count.txt",row.names=1)
sampleinfo <- read.delim("meta.txt",row.names=1)
ddsHTSeq <- DESeqDataSetFromMatrix(countData=countdata,colData=sampleinfo,design=~Group)
ddsresult <- DESeq(ddsHTSeq,parallel=FALSE)
normalizedcount <- counts(ddsresult,normalized=TRUE)
rowmax <- apply(normalizedcount, 1, max)
filterresult <- ddsresult[!rowmax<5,]
rld <- varianceStabilizingTransformation(filterresult, blind=FALSE)
rv = apply(assay(rld),1,IQR)
select = order(rv, decreasing = TRUE)[seq_len(3000)] 
score = t(scale(t(assay(rld)[select,]),center=TRUE,scale=TRUE))
# rlog-normalized Counts
write.table(round(assay(rld),digits=4),file="rlogNorm_counts.txt",sep="\t",quote=F,append=T,col.names=T)
# PCA
PC<-prcomp(t(score))
round(summary(PC)$importance[2,1]*100, digits=1)
round(summary(PC)$importance[2,2]*100, digits=1)
PCi<-data.frame(PC$x,Group=colData(rld)$Group)
ggplot(PCi,aes(x=PC1,y=PC2,color=Group,group=Group))+ geom_point(size=4,alpha=1,stroke=1)
# DEG
DEGresults <- results(filterresult,contrast=c("Group","ABCD4","pcDNA3.1"))
resOrdered <- DEGresults[order(DEGresults$padj),]
DEGpadj <- na.omit(resOrdered)
DEGresult <- subset(DEGpadj, baseMean > 10 & padj < 0.05 & (log2FoldChange > 1 | log2FoldChange < -1))
write.table(as.data.frame(DEGresult),file="DEGs_ABCD4.txt",quote=F,sep="\t")

_______________________________________________________________________________


### scRNA-seq
## cellranger_ reads
cellranger mkref --memgb=20 --genome=Mus_musculus.GRCm38 --fasta=Mus_musculus.GRCm38.dna.toplevel.fa --genes=Genome/Mus_musculus.GRCm38.97.gtf --limitGenomeGenerateRAM 33524399488
cellranger count --id=7 --transcriptome=Mus_musculus.GRCm38 --fastqs=data --sample=$samplename --chemistry=fiveprime
cellranger aggr --id=sample --csv=sample.csv --normalize=mapped


## Seurat 
matrix <- Read10X_h5("filtered_feature_bc_matrix.h5")
dat <- CreateSeuratObject(counts = matrix,min.cells = 3, min.features = 200,  project = "ALL")
FeatureScatter(object = dat, feature1="nCount_RNA", feature2="nFeature_RNA")
dat[["percent.mt"]] <- PercentageFeatureSet(dat, pattern = "^MT-")
dat <- subset(dat, subset = nFeature_RNA > 200 & nFeature_RNA < 2500 & percent.mt < 5) 
dat <- NormalizeData(dat, normalization.method = "LogNormalize", scale.factor = 10000)
all.genes <- rownames(dat)
dat <- ScaleData(dat, features = all.genes)  

#Perform linear dimensional reductionPerform linear dimensional reduction
dat <- RunPCA(dat, features = VariableFeatures(object = dat))
head(dat@reductions$pca@cell.embeddings)
head(dat@reductions$pca@feature.loadings)
par(mfrow=c(1,1))
DimPlot(dat, reduction = "pca")
DimHeatmap(dat, dims = 1:20, cells = 500, balanced = TRUE)

#cluster
dat <- FindNeighbors(dat, dims = 1:20)
dat <- FindClusters(dat, resolution = 0.5)
dat <- RunUMAP(dat, dims = 1:20)
dat <- RunTSNE(dat, dims = 1:20)
plot1<-DimPlot(dat, reduction = "umap",label = TRUE)
plot2<-DimPlot(dat, reduction = "tsne",label = TRUE)
CombinePlots(plots = list(plot1, plot2),legend= "bottom")

# find markers for every cluster compared to all remaining cells, report only the positive ones
dat.markers <- FindAllMarkers(dat, only.pos = TRUE, min.pct = 0.25, logfc.threshold = 0.25)
dat.markers %>% group_by(cluster) %>% top_n(n = 2, wt = avg_logFC)

# Top20 marker
top20_de=as.data.frame(dat.markers %>% group_by(cluster) %>% top_n(n = 20, wt = avg_logFC))
write.csv(top20_de,"top20.csv")

# Marker gene
tiff(filename = "E18_V1.tif",width = 6000,height = 4500,res = 300) #��
VlnPlot(dat, features = c("Abcd4", "Prox2", "Dlst", "Nrg1", "Sostdc1","Myb","Cd14","Csn3","Krt8", "Wfdc18","Csn3","Kit","Ly6a","ltgb1","Krt14"), ncol = 3)
dev.off()
